# Supplementary material for: Orientation-dependent Dxz4 contacts shape the 3D structure of the inactive X chromosome
Source: Nat Commun. 2018 Apr 13;9:1445. doi: 10.1038/s41467-018-03694-y (PMC5899087; doi:10.1038/s41467-018-03694-y)
Supplement: Supplementary file 3 — Supplementary Data 1 [file 41467_2018_3694_MOESM3_ESM.xlsx]

## Sheet: Supp. Data 1
Supplementary Data 1: Allelic read counts per chromosome
Allelic read counts by chromosome and genome-wide along with the allelic ratio (BL6/spretus) and the ratio relative to the genome-wide ratio for genomic DNA (Patski wild-type), ChIP input (Patski wild-type and Del-hinge) and in-situ DNase Hi-C libraries (Patski wild-type, Del-hinge, and Inv-Dxz4). For in-situ DNase Hi-C libraries, tables were generated for (1) all read pairs (cis+trans), (2) inte…
		Genomic DNA							ChIP input							in-situ Dnase Hi-C
																(1) All read ends (all cis+trans read pair ends)						(2) Interchromosomal read pair ends (all trans read pair ends)						(3) Intrachromosomal read pairs (all cis read pairs)						(4) Long-range intrachromosomal read pairs (cis read pairs > 20kb)
		Patski WT							Patski WT							Patski WT						Patski WT						Patski WT						Patski WT
		chr	BL6	spretus	Allelic ratio	Ratio relative to genome			chr	BL6	spretus	Allelic ratio	Ratio relative to genome			chr	BL6	spretus	Allelic ratio	Ratio relative to genome		chr	BL6	spretus	Allelic ratio	Ratio relative to genome		chr	BL6	spretus	Allelic ratio	Ratio relative to genome		chr	BL6	spretus	Allelic ratio	Ratio relative to genome
		chr1	177907	189362	0.939507	1.01076			chr1	1149722	1239601	0.927494	1.01942			chr1	13932996	14966534	0.930943	0.989748		chr1	1207792	1383656	0.872899	0.997657		chr1	6362602	6791439	0.936856	0.988228		chr1	848640	905584	0.937119	0.975545
		chr2	178695	174720	1.02275	1.10032			chr2	1499377	1310138	1.14444	1.25787			chr2	13418528	13106759	1.02379	1.08846		chr2	1186672	1299031	0.913506	1.04407		chr2	6115928	5903864	1.03592	1.09272		chr2	776785	765814	1.01433	1.05592
		chr3	230461	141746	1.62587	1.74918			chr3	1493668	839669	1.77888	1.95519			chr3	21105323	11941092	1.76745	1.87909		chr3	1578303	1283806	1.22939	1.4051		chr3	9763510	5328643	1.83227	1.93274		chr3	1300731	710893	1.82971	1.90474
		chr4	47799	204341	0.233918	0.251659			chr4	157550	1995409	0.0789562	0.0867818			chr4	2231263	14816239	0.150596	0.160109		chr4	460803	1257497	0.366445	0.418819		chr4	885230	6779371	0.130577	0.137737		chr4	149367	829845	0.179994	0.187374
		chr5	165275	179150	0.922551	0.99252			chr5	1523404	1750782	0.870128	0.95637			chr5	12216784	14836395	0.823433	0.875447		chr5	1121858	1355407	0.827691	0.945988		chr5	5547463	6740494	0.823005	0.868134		chr5	701666	828939	0.846463	0.881171
		chr6	136182	142044	0.958731	1.03144			chr6	952351	984926	0.966926	1.06276			chr6	11153307	10845842	1.02835	1.09331		chr6	1003737	1086708	0.923649	1.05566		chr6	5074785	4879567	1.04001	1.09704		chr6	636952	617345	1.03176	1.07407
		chr7	122203	149354	0.81821	0.880265			chr7	967792	1355725	0.713856	0.784609			chr7	7211404	10185916	0.707978	0.752699		chr7	778828	1010144	0.771007	0.881202		chr7	3216288	4587886	0.701039	0.73948		chr7	395030	545228	0.724523	0.754231
		chr8	135567	140823	0.962677	1.03569			chr8	1215592	1174501	1.03499	1.13757			chr8	9658979	10174594	0.949323	1.00929		chr8	906619	1022768	0.886437	1.01313		chr8	4376180	4575913	0.956351	1.00879		chr8	523122	581177	0.900108	0.937016
		chr9	133948	129756	1.03231	1.1106			chr9	1094063	895042	1.22236	1.34351			chr9	9925736	9067891	1.0946	1.16374		chr9	960568	1001087	0.959525	1.09666		chr9	4482584	4033402	1.11137	1.17231		chr9	521285	477812	1.09098	1.13571
		chr10	127368	114666	1.11077	1.19501			chr10	993522	778091	1.27687	1.40343			chr10	10183192	9002167	1.13119	1.20264		chr10	922864	965493	0.955847	1.09246		chr10	4630164	4018337	1.15226	1.21544		chr10	596067	520773	1.14458	1.19151
		chr11	132111	148985	0.88674	0.953993			chr11	1280698	1514141	0.845825	0.929658			chr11	9054470	10347772	0.875016	0.930288		chr11	974210	1137350	0.856561	0.978984		chr11	4040130	4605211	0.877295	0.925401		chr11	436055	504427	0.864456	0.899902
		chr12	103505	113327	0.91333	0.982599			chr12	696275	699224	0.995782	1.09448			chr12	7664437	7401890	1.03547	1.10088		chr12	711353	749524	0.949073	1.08472		chr12	3476542	3326183	1.0452	1.10251		chr12	426169	398815	1.06859	1.11241
		chr13	101725	114415	0.889088	0.956519			chr13	601339	752736	0.798871	0.87805			chr13	8039649	9124374	0.881118	0.936776		chr13	798673	938764	0.850771	0.972366		chr13	3620488	4092805	0.884598	0.933105		chr13	452342	497005	0.910136	0.947455
		chr14	93593	111408	0.840092	0.903807			chr14	533413	725717	0.735015	0.807865			chr14	7050649	8737617	0.80693	0.857901		chr14	708045	885017	0.800035	0.914379		chr14	3171302	3926300	0.807708	0.851998		chr14	386250	491359	0.786085	0.818318
		chr15	102846	110472	0.930969	1.00158			chr15	950896	979023	0.97127	1.06754			chr15	8055823	8845289	0.910747	0.968276		chr15	809887	959595	0.843988	0.964614		chr15	3622968	3942847	0.918871	0.969257		chr15	425377	475972	0.893702	0.930347
		chr16	89631	83810	1.06945	1.15056			chr16	645795	493468	1.30869	1.4384			chr16	7362967	6495839	1.13349	1.20509		chr16	711895	719337	0.989654	1.1311		chr16	3325536	2888251	1.1514	1.21454		chr16	401759	359451	1.1177	1.16353
		chr17	94306	97881	0.963476	1.03655			chr17	916977	933587	0.982208	1.07956			chr17	6739272	6922372	0.97355	1.03505		chr17	694750	771438	0.900591	1.02931		chr17	3022261	3075467	0.9827	1.03659		chr17	331707	344102	0.963979	1.00351
		chr18	86187	90984	0.947276	1.01912			chr18	577740	595895	0.969533	1.06563			chr18	6788088	7232983	0.938491	0.997773		chr18	661378	756915	0.873781	0.998665		chr18	3063355	3238034	0.946054	0.99793		chr18	362915	397953	0.911954	0.949348
		chr19	64532	63576	1.01504	1.09202			chr19	620343	561557	1.10468	1.21417			chr19	5403898	5007466	1.07917	1.14734		chr19	614556	642522	0.956475	1.09318		chr19	2394671	2182472	1.09723	1.1574		chr19	258937	219665	1.17878	1.22711
		chrX	65643	69890	0.939233	1.01047			chrX	294783	386490	0.762718	0.838314			chrX	8446583	8310855	1.01633	1.08053		chrX	747715	844263	0.885642	1.01222		chrX	3849434	3733296	1.03111	1.08765		chrX	565176	454561	1.24334	1.29432
		Genome	2389484	2570710	0.929504	1			Genome	18165300	19965722	0.909824	1			Genome	185643348	197369886	0.940586	1		Genome	17560506	20070322	0.874949	1		Genome	84041421	88649782	0.948016	1		Genome	10496332	10926720	0.960611	1
									Del-hinge							Del-hinge						Del-hinge						Del-hinge						Del-hinge
									chr	BL6	spretus	Allelic ratio	Ratio relative to genome			chr	BL6	spretus	Allelic ratio	Ratio relative to genome		chr	BL6	spretus	Allelic ratio	Ratio relative to genome		chr	BL6	spretus	Allelic ratio	Ratio relative to genome		chr	BL6	spretus	Allelic ratio	Ratio relative to genome
									chr1	972135	1003447	0.968796	1.01931			chr1	9919738	10520859	0.942864	0.977288		chr1	643114	712051	0.903185	0.99103		chr1	4638312	4904404	0.945744	0.975981		chr1	422316	434693	0.971527	0.965877
									chr2	1220842	1310340	0.931699	0.980283			chr2	9278791	9814841	0.945384	0.9799		chr2	619419	683687	0.905998	0.994116		chr2	4329686	4565577	0.948333	0.978653		chr2	379200	385344	0.984056	0.978333
									chr3	693125	751110	0.922801	0.970921			chr3	7978064	8180694	0.975231	1.01084		chr3	520700	566226	0.919597	1.00904		chr3	3728682	3807234	0.979368	1.01068		chr3	349371	349616	0.999299	0.993487
									chr4	1101185	1206688	0.912568	0.960154			chr4	7579040	7880351	0.961764	0.996878		chr4	510636	564647	0.904346	0.992304		chr4	3534202	3657852	0.966196	0.997087		chr4	304146	295152	1.03047	1.02448
									chr5	1204578	1310476	0.919191	0.967123			chr5	7846010	7804534	1.00531	1.04201		chr5	511320	550102	0.9295	1.0199		chr5	3667345	3627216	1.01106	1.04339		chr5	319088	297263	1.07342	1.06718
									chr6	774733	795688	0.973664	1.02444			chr6	7452174	7772200	0.958824	0.993831		chr6	501634	546666	0.917624	1.00687		chr6	3475270	3612767	0.961941	0.992696		chr6	309876	306144	1.01219	1.0063
									chr7	964689	1075357	0.897087	0.943866			chr7	6202233	7042065	0.880741	0.912897		chr7	436351	512101	0.85208	0.934954		chr7	2882941	3264982	0.882988	0.911218		chr7	218213	247117	0.883035	0.877899
									chr8	944132	967006	0.976346	1.02726			chr8	6566632	6904478	0.951069	0.985793		chr8	449808	486674	0.924249	1.01414		chr8	3058412	3208902	0.953102	0.983574		chr8	250301	268460	0.932359	0.926936
									chr9	870091	890369	0.977225	1.02818			chr9	6677581	6933845	0.963042	0.998203		chr9	488391	531941	0.91813	1.00743		chr9	3094595	3200952	0.966773	0.997682		chr9	237512	241678	0.982762	0.977046
									chr10	807935	882322	0.915692	0.963441			chr10	7063331	6844746	1.03193	1.06961		chr10	475651	496316	0.958363	1.05157		chr10	3293840	3174215	1.03769	1.07087		chr10	294842	271177	1.08727	1.08095
									chr11	1106101	1194753	0.925799	0.974075			chr11	6276721	6803486	0.922574	0.956257		chr11	484751	542350	0.893797	0.980729		chr11	2895985	3130568	0.925067	0.954643		chr11	207503	219888	0.943676	0.938188
									chr12	636717	696933	0.913599	0.961239			chr12	5744151	6124875	0.93784	0.972081		chr12	403303	447767	0.900698	0.988301		chr12	2670424	2838554	0.940769	0.970847		chr12	227627	230783	0.986325	0.980589
									chr13	592546	596418	0.993508	1.04531			chr13	6078084	6249923	0.972505	1.00801		chr13	433298	479287	0.904047	0.991976		chr13	2822393	2885318	0.978191	1.00947		chr13	229163	222926	1.02798	1.022
									chr14	535650	583153	0.918541	0.966439			chr14	5641676	6179281	0.912999	0.946333		chr14	403706	456063	0.885198	0.971293		chr14	2618985	2861609	0.915214	0.944475		chr14	216156	239947	0.900849	0.89561
									chr15	701233	736940	0.951547	1.00117			chr15	5146842	5612291	0.917066	0.950548		chr15	391514	439361	0.891099	0.977768		chr15	2377664	2586465	0.919272	0.948663		chr15	183307	197230	0.929407	0.924002
									chr16	518362	491573	1.0545	1.10949			chr16	5127182	5190212	0.987856	1.02392		chr16	373624	394266	0.947644	1.03981		chr16	2376779	2397973	0.991162	1.02285		chr16	202087	203363	0.993726	0.987947
									chr17	718263	747465	0.960932	1.01104			chr17	4519206	4709567	0.95958	0.994614		chr17	341010	372871	0.914552	1.0035		chr17	2089098	2168348	0.963451	0.994254		chr17	158041	159779	0.989122	0.983369
									chr18	528676	486551	1.08658	1.14324			chr18	4714800	4931952	0.95597	0.990872		chr18	344164	371014	0.927631	1.01785		chr18	2185318	2280469	0.958276	0.988914		chr18	177457	188450	0.941666	0.936189
									chr19	476135	458763	1.03787	1.09199			chr19	3179503	3172889	1.00208	1.03867		chr19	264957	286761	0.923965	1.01383		chr19	1457273	1443064	1.00985	1.04214		chr19	98410	84554	1.16387	1.1571
									chrX	316206	315803	1.00128	1.05349			chrX	6957757	6020955	1.15559	1.19778		chrX	436623	472483	0.924103	1.01398		chrX	3260567	2774236	1.1753	1.21288		chrX	332231	243546	1.36414	1.35621
									Genome	15683334	16501155	0.950439	1			Genome	129949516	134694044	0.964776	1		Genome	9033974	9912634	0.91136	1		Genome	60457771	62390705	0.969019	1		Genome	5116847	5087110	1.00585	1
																Inv-Dxz4						Inv-Dxz4						Inv-Dxz4						Inv-Dxz4
																chr	BL6	spretus	Allelic ratio	Ratio relative to genome		chr	BL6	spretus	Allelic ratio	Ratio relative to genome		chr	BL6	spretus	Allelic ratio	Ratio relative to genome		chr	BL6	spretus	Allelic ratio	Ratio relative to genome
																chr1	8482416	8990073	0.943531	0.977913		chr1	714184	784221	0.910692	0.987657		chr1	3884116	4102926	0.94667	0.976636		chr1	415242	432273	0.960601	0.967346
																chr2	8262548	8795698	0.939385	0.973616		chr2	710196	780382	0.910062	0.986974		chr2	3776176	4007658	0.94224	0.972066		chr2	389576	403912	0.964507	0.97128
																chr3	6514662	6713103	0.97044	1.0058		chr3	569076	611015	0.931362	1.01007		chr3	2972793	3051044	0.974353	1.0052		chr3	326973	331312	0.986904	0.993834
																chr4	6701605	7064894	0.948578	0.983144		chr4	587673	646034	0.909663	0.986541		chr4	3056966	3209430	0.952495	0.982646		chr4	306514	305604	1.00298	1.01002
																chr5	6918519	7001447	0.988156	1.02416		chr5	600505	642415	0.934762	1.01376		chr5	3159007	3179516	0.99355	1.025		chr5	313036	301901	1.03688	1.04416
																chr6	6355838	6640437	0.957142	0.99202		chr6	567456	616735	0.920097	0.997857		chr6	2894191	3011851	0.960934	0.991352		chr6	298878	296700	1.00734	1.01441
																chr7	6422036	6544758	0.981249	1.01701		chr7	555778	606206	0.916814	0.994297		chr7	2933129	2969276	0.987826	1.01909		chr7	268868	273478	0.983143	0.990047
																chr8	5847182	6522983	0.896397	0.929062		chr8	526802	593723	0.887286	0.962273		chr8	2660190	2964630	0.897309	0.925713		chr8	254867	284908	0.894559	0.900841
																chr9	6121349	6363547	0.96194	0.996993		chr9	556431	602461	0.923597	1.00165		chr9	2782459	2880543	0.965949	0.996525		chr9	259159	265276	0.976941	0.983801
																chr10	6081167	5911950	1.02862	1.0661		chr10	541385	565198	0.957868	1.03882		chr10	2769891	2673376	1.0361	1.0689		chr10	291296	269326	1.08157	1.08916
																chr11	5974442	6490237	0.920528	0.954072		chr11	573306	634267	0.903887	0.980277		chr11	2700568	2927985	0.92233	0.951526		chr11	229219	247584	0.925823	0.932324
																chr12	4940371	5268160	0.937779	0.971952		chr12	454531	494700	0.918801	0.996451		chr12	2242920	2386730	0.939746	0.969493		chr12	220058	230104	0.956341	0.963056
																chr13	5395173	5569924	0.968626	1.00392		chr13	489523	528602	0.926071	1.00434		chr13	2452825	2520661	0.973088	1.00389		chr13	240902	241013	0.999539	1.00656
																chr14	4705781	5203239	0.904395	0.937351		chr14	446513	499831	0.893328	0.968826		chr14	2129634	2351704	0.905571	0.934236		chr14	203604	231123	0.880934	0.88712
																chr15	4650658	5043361	0.922135	0.955738		chr15	449852	499871	0.899936	0.975992		chr15	2100403	2271745	0.924577	0.953844		chr15	189164	205327	0.921282	0.927751
																chr16	4536571	4355361	1.04161	1.07957		chr16	438981	445951	0.98437	1.06756		chr16	2048795	1954705	1.04814	1.08132		chr16	197498	187184	1.0551	1.06251
																chr17	4062281	4303195	0.944015	0.978415		chr17	398729	435519	0.915526	0.9929		chr17	1831776	1933838	0.947223	0.977207		chr17	158451	164587	0.962719	0.969479
																chr18	4042431	4232182	0.955165	0.989971		chr18	376837	408722	0.921989	0.999909		chr18	1832797	1911730	0.958711	0.989058		chr18	179400	185701	0.966069	0.972853
																chr19	3181563	3105460	1.02451	1.06184		chr19	334691	347890	0.96206	1.04337		chr19	1423436	1378785	1.03238	1.06506		chr19	112615	100578	1.11968	1.12754
																chrX	5259985	4507397	1.16697	1.20949		chrX	470403	494899	0.950503	1.03083		chrX	2394791	2006249	1.19367	1.23145		chrX	269500	202915	1.32814	1.33747
																Genome	114456578	118627406	0.964841	1		Genome	10362852	11238642	0.922073	1		Genome	52046863	53694382	0.969317	1		Genome	5124820	5160806	0.993027	1
