# Supplementary material for: Orientation-dependent Dxz4 contacts shape the 3D structure of the inactive X chromosome
Source: Nat Commun. 2018 Apr 13;9:1445. doi: 10.1038/s41467-018-03694-y (PMC5899087; doi:10.1038/s41467-018-03694-y)
Supplement: Supplementary file 4 — Supplementary Data 2 [file 41467_2018_3694_MOESM4_ESM.xlsx]

## Sheet: Supp. Data 2
Supplementary Data 2: Differential Xi-specific expression changes between Del-hinge clone a and WT
DESeq2 differential expression results between Del-hinge clone a and WT for each X-linked gene. Columns give the mean expression, log2 fold change in expression, p-value from the Wald test, and p-value adjusted to account for multiple testing. Highlighted genes show a significant differential expression (|log fold change| >= 0.5 and adjusted p-value <=0.05 by the Wald test). The additional column…
Xi-specific differential expression				Xi TPM						Xa TPM
Gene	Mean Expression	log2 fold change	Adjusted p-value	WT	WT 0u 5-aza-2dC rep1	WT 0u 5-aza-2dC rep2	Del-hinge a	Del-hinge 0u 5-aza-2dC rep1	Del-hinge 0u 5-aza-2dC rep2	WT	WT 0u 5-aza-2dC rep1	WT 0u 5-aza-2dC rep2	Del-hinge a	Del-hinge 0u 5-aza-2dC rep1	Del-hinge 0u 5-aza-2dC rep2
Wbp5	301.59	4.62487	1.71647e-41	0.319673	0.263588	0.359672	8.23889	9.7172	8.01073	499.461	588.734	552.717	904.538	921.442	889.491
Zfx	558.666	5.67117	4.91229e-37	0.0340345	0.0405815	0.0185523	2.83412	1.95597	1.7654	20.1833	23.2786	20.7844	19.5784	18.8271	19.1505
Clcn5	1547.51	5.5787	2.12577e-19	0.0232099	0.124752	0.117594	10.136	10.1453	11.8272	28.8444	28.4748	26.1134	93.755	62.8824	67.5146
Msn	6034.41	3.08168	5.50947e-06	1.33602	5.29503	4.72255	35.4306	51.6631	54.1294	550.533	684.105	663.854	1247.37	1119.75	1162.02
Flna	533.843	1.47935	7.6502e-06	0.486524	0.562275	0.638984	1.54102	1.23522	1.35899	512.389	378.374	377.794	1636.74	816.787	820.203
Rhox5	49.9859	3.24308	3.82335e-05	0	0	0.187549	1.68902	2.08913	1.80932	1.62626	8.16752	8.05967	1039.61	749.669	680.875
Eif2s3x	16476.4	0.757768	0.000115844	55.115	58.7961	58.3473	83.97	85.7804	92.0343	109.355	123.64	112.471	93.2988	88.501	91.0904
Mid1	5405.21	1.14319	0.000116587	13.2254	11.2306	14.0742	29.1174	22.2103	24.4042	54.8936	35.3704	34.8034	32.4347	31.1803	33.7047
Eda2r	568.391	2.81648	0.0013212	0	0.080843	0.0306322	3.41034	2.55439	2.16242	0.35146	7.68241	7.5003	10.8834	13.5598	14.9712
Tspan7	11.7197	2.60891	0.00367523	0	0	0	0.148215	0.235368	0.255244	52.1511	34.1023	31.8194	93.326	87.3547	86.4157
Ddx3x	25717.8	0.954736	0.00657095	53.3279	76.3323	69.1981	116.238	106.12	108.401	223.298	233.579	212.201	233.804	205.706	212.738
Fhl1	37.8285	1.99865	0.0205264	0.0180616	0.101781	0.0590441	0.282702	0.533083	0.241028	135.091	131.598	127.319	319.057	346.138	344.748
Shroom4	9691.03	1.87936	0.0243362	3.87088	18.4906	17.0061	68.7566	40.2301	44.9915	25.4405	25.8405	24.4333	47.9656	31.126	35.9151
Pcdh19	7.30792	2.09515	0.0288729	0	0	0	0.0225315	0.0124704	0.0292414	3.0192	2.1113	1.71563	6.66478	4.66782	4.56328
Ngfrap1	98.6849	1.8178	0.0465183	0.178119	1.00209	0.576616	1.819	3.73525	3.51675	420.92	365.424	386.192	634.694	485.051	456.635
Ammecr1	6.82553	1.93983	0.0480718	0	0	0	0.0793458	0.0343812	0.072087	16.991	19.9135	17.7061	31.4571	24.6844	26.5032
Gm14827	44.786	-1.32513	0.0632305	0.420198	0.277211	0.323779	0.116354	0.107498	0.0938466	0.776472	1.20046	1.29432	0.538706	0.227333	0.39716
1810030O07Rik	3614.01	1.20482	0.0722448	7.87873	18.3703	18.3482	30.7238	29.1328	30.5456	37.526	42.6183	42.155	25.9369	29.2986	30.8136
Kdm5c	10903.6	0.542087	0.0726995	12.6525	14.1576	14.1962	18.6614	16.171	16.8013	32.7607	33.2136	33.7142	29.9251	25.6838	27.1844
Fundc2	5.78025	-1.7167	0.0902064	0.0723801	0	0.0929555	0	0	0	74.5394	104.547	92.8056	52.3672	60.4027	62.6084
Car5b	2161.27	1.30308	0.0915965	2.73417	8.3108	7.48362	12.331	16.1543	15.1213	29.0056	29.5315	27.7096	28.5711	28.0051	29.0034
Dlg3	6.9079	-1.67292	0.0998119	0.0214441	0.0504552	0.0688122	0	0	0	15.7681	17.6982	16.8257	11.6935	13.0017	13.1796
Rab9	5.34865	-1.66488	0.103606	0.110497	0	0.264073	0	0	0	52.8289	74.7913	69.5405	38.5776	41.3957	43.0346
Klhl15	5.13266	-1.57776	0.128595	0.0395989	0	0.0491044	0	0	0	2.67928	2.96241	2.60094	2.14269	2.19208	2.4455
4933407K13Rik	5.39673	-1.56266	0.132455	0.0367665	0.0826995	0.0604914	0	0	0	1.90232	1.88018	1.87409	1.36826	0.983225	1.27165
Hdac8	4.94071	-1.43523	0.174255	0.133958	0.126142	0	0	0	0	17.5942	17.144	16.558	13.6103	14.3427	14.0017
Rps6ka3	36.0943	-1.13759	0.243026	0.136736	0.0712866	0.143655	0.021811	0.0707045	0.0383995	24.7826	25.2071	23.4732	19.6579	16.2606	17.8758
Acot9	27.3683	1.02183	0.25012	0.196244	0.0539845	0.255446	0.335851	0.371951	0.44464	211.716	253.831	248.857	470.188	388.911	375.58
Tspyl2	4.13617	1.21968	0.257426	0	0	0	0.0220212	0.0797734	0.0555436	29.4264	45.4752	44.9852	32.4673	34.1339	36.4638
Xkrx	144.574	-0.675689	0.288078	0.990193	1.15433	1.05649	0.667242	0.397291	0.528501	2.07798	2.73157	2.73099	0.399521	0.766042	0.598533
Pbdc1	3501.79	0.448501	0.291939	12.9705	15.1479	16.4416	19.1711	15.7163	16.7371	16.3558	24.5252	21.6473	16.5721	17.0294	16.4801
Cask	17.6099	-1.13673	0.292996	0.0437907	0.0747236	0.0493807	0.00940564	0.0108529	0.0328838	37.2716	24.4507	23.2441	13.5189	12.2445	12.6408
Prps1	3.78977	-1.12523	0.301461	0.0356561	0.0828786	0.116867	0	0	0	60.1709	71.8916	68.1695	53.8249	46.0485	47.4963
Tmem29	400.46	0.693563	0.324254	1.26676	2.06955	2.60106	2.77418	2.79502	2.58661	12.513	16.0341	15.6597	11.1316	12.1805	12.2046
Yipf6	126.263	-0.551981	0.352946	0.464949	0.517131	0.511286	0.254979	0.341385	0.305469	20.8857	22.6041	20.121	16.7291	15.9643	16.5472
Alg13	2.78232	-0.99357	0.364529	0.0106354	0.0345668	0.0118635	0	0	0	4.53982	6.0913	5.33529	5.16558	3.81828	4.08555
Maoa	32.4501	-0.876415	0.376183	0.145306	0.165646	0.253647	0.0945814	0.0549863	0.059005	114.797	145.232	140.739	101.35	76.8048	74.8506
Rbm41	14.8834	-0.975932	0.394891	0.00571013	0.102078	0.163723	0	0.00663978	0.00709664	6.95431	8.58805	7.58958	6.81306	5.65172	5.75884
Tmsb4x	100.404	1.02288	0.409528	0.246937	1.96998	2.09754	1.84467	7.49081	2.58772	2028.04	2916.62	2931.61	5339.77	3453.4	3146.3
Taf1	101.702	-0.73357	0.409528	0.360406	0.191025	0.178242	0.143135	0.0896904	0.163643	39.2291	35.199	31.2327	24.6068	19.0464	20.5858
Zmat1	2.23051	-0.840223	0.440441	0.0289514	0.0292643	0	0	0	0	9.6215	11.6981	10.5017	5.56053	4.92329	5.14436
Sytl4	22.0192	-0.927343	0.443864	0.161249	0.0678565	0.0383046	0.0362095	0.014299	0.0540287	0.408403	0.203436	0.204166	0.0651956	0.0907168	0.114325
Mecp2	8.92182	-0.958692	0.445724	0.0267002	0.0200137	0.00984883	0.00841544	0.0092468	0	27.0274	24.5107	22.855	20.1133	16.7682	18.4252
Tmem164	12.3111	0.86221	0.475129	0.0213841	0.0183346	0.0116573	0.0316263	0.0309813	0.0642046	32.1927	41.5435	40.9504	36.5198	30.3283	31.3695
A230072E10Rik	89.7806	0.617003	0.492374	0.256288	0.447242	0.420049	0.407184	0.547166	0.666281	0.0450016	0.0598279	0.066109	0.127093	0.140073	0.11509
Ercc6l	47.7848	0.813238	0.492902	0.169226	0.0960987	0.0446013	0.324105	0.0914494	0.189552	8.23773	6.62648	6.44837	15.0613	7.3973	6.969
Ubqln2	53.87	0.60709	0.49759	0.161768	0.287261	0.212768	0.330394	0.371372	0.161337	78.2956	112.437	111.696	122.624	123.106	123.344
C1galt1c1	14.9314	0.794829	0.502403	0.139689	0	0.143954	0.202759	0.240864	0.156492	43.5739	59.1787	54.3094	44.3647	45.5036	46.2767
Ccdc22	7.41691	-0.837925	0.516125	0.0741944	0.0594988	0.11236	0.0232575	0.0277877	0.0306512	31.7443	38.6192	39.8072	25.2449	29.911	29.6077
Chic1	53.0942	-0.706987	0.531679	0.226842	0.137602	0.0386189	0.0721434	0.0594752	0.0936362	3.28892	4.72123	4.45776	0.0742257	0.125776	0.198135
Otud5	15.9229	0.799179	0.539342	0	0.0863972	0	0.0699279	0.144404	0.0817413	54.8834	68.5545	67.8274	44.247	52.4491	51.5436
L1cam	78.3359	0.576258	0.54251	0.143855	0.217575	0.254169	0.329246	0.23798	0.195161	228.16	191.143	190.764	188.915	140.853	147.198
Col4a5	165.77	0.594875	0.551478	0.286197	0.447536	0.281074	0.282967	0.683006	0.643796	105.669	201.52	189.48	265.143	317.095	337.885
Uba1	129.561	0.437002	0.554197	0.366662	0.390237	0.45426	0.398154	0.504279	0.657895	295.952	303.016	304.101	337.753	273.888	284.189
Gpm6b	1.43905	-0.625481	0.555528	0.0138439	0.0132532	0	0	0	0	4.31152	3.25816	2.95073	0.0278247	0.079523	0.0599933
Elk1	39.7682	-0.79739	0.557318	0.397415	0.109369	0.199601	0.0167804	0.130566	0.183949	26.8713	35.3905	36.1279	22.2371	27.3125	26.3709
Apool	5.25167	0.76135	0.558108	0	0.0888422	0.0391834	0.113629	0.208266	0.132013	56.5104	60.9503	57.0943	41.4248	41.8851	43.6236
C330007P06Rik	29.5711	0.571229	0.578457	0	0	0	0	0.65987	0.398279	38.3084	58.8035	53.5841	35.6263	44.306	45.0877
Gpc4	120.204	0.550188	0.599212	0.434839	0.948861	0.867716	0.730262	1.34239	0.973683	441.379	575.487	553.593	825.145	765.583	770.903
Asmt	313.307	0.723894	0.602781	0.40465	4.51059	5.16641	3.60765	7.02526	7.96221	1.20789	8.48498	10.6133	10.1043	17.6744	19.9681
Nhsl2	28.0092	0.710394	0.605627	0.0287593	0.0159391	0.0160559	0.0718885	0.0175208	0.0157923	1.75597	1.13802	1.02695	2.50606	0.861463	0.893896
Zrsr2	9.18766	0.714265	0.611927	0.00800732	0.0178984	0.0271987	0.0234328	0.0545755	0.0273228	12.6043	17.1086	15.9559	11.2188	12.4455	12.9892
Col4a6	44.4975	0.613949	0.6126	0.045556	0.118607	0.112386	0.098383	0.130859	0.185603	58.1112	64.1921	62.9697	69.5111	57.535	60.7528
Mbtps2	4.66464	-0.678395	0.613541	0.0325788	0.0207634	0.0190467	0	0.0200216	0	26.6299	32.1829	28.0005	17.7517	19.2016	20.4093
Pgk1	206.693	0.343295	0.614344	1.3647	1.83226	2.04458	1.89627	2.15841	1.6671	1049.39	776.003	786.134	740.914	624.837	619.797
Prkx	19.3267	0.590944	0.618273	0.0686866	0.0588779	0.0975288	0.134895	0.119314	0.0626667	58.3382	61.9138	59.7625	80.9276	67.401	71.2908
Kdm6a	4053.09	0.178206	0.621582	11.4559	13.3314	12.0609	11.97	11.6963	13.2549	22.7975	25.7434	23.9341	16.0742	16.4642	16.9199
Kctd12b	8.49293	-0.679574	0.621788	0.042491	0.0257814	0.0515709	0.0107287	0.024818	0.0158767	13.2439	5.91296	5.42451	3.94071	2.5586	2.65402
Pdzd4	38.2202	-0.696464	0.625639	0.0622434	0.330782	0.453137	0.126319	0	0.0866257	33.8152	39.7505	39.7761	24.5633	27.4991	27.1285
Fmr1	12.1412	0.662236	0.627491	0	0.0355797	0.0346321	0.0913622	0	0.081263	44.7694	68.3395	61.2613	46.8116	43.0472	45.6106
Hmgb3	14.6821	0.486456	0.629684	0	0	0	0	0.944584	0	109.284	145.194	142.753	183.714	130.841	129.322
Sh3bgrl	560.292	0.479911	0.634373	1.85822	3.71994	3.28955	2.43448	4.36322	4.86421	119.156	189.861	169.415	177.691	210.362	211.906
Rnf128	8.98676	0.670619	0.637461	0.0202943	0.0744147	0	0.0383322	0.118265	0.0266837	51.9769	42.6365	38.7578	42.9684	36.765	37.1526
Cul4b	18.3398	0.644689	0.642649	0	0.0865611	0.0161133	0.0834729	0.0882123	0.0814165	58.0153	64.4978	57.5374	64.8239	48.6703	50.499
Hmgn5	130.409	-0.298474	0.674688	1.326	1.32528	1.10491	0.995928	0.773883	0.87537	35.6659	41.3216	39.1542	37.5031	30.8222	31.6124
5430428K19Rik	0.896332	0.409013	0.679857	0.00375377	0	0.0106772	0.0405172	0.0343207	0	0.0190902	0	0.0138966	0.027312	0.0188948	0
Tro	6.88845	0.575227	0.684877	0	0.0291994	0	0.0174476	0.0214854	0.0341616	0.441807	0.204262	0.257562	0.0897559	0.0681546	0.0722861
Praf2	11.7868	0.580138	0.685046	0	0.232259	0.0708055	0.196362	0.310351	0.172867	99.0422	91.3729	94.6089	110.914	93.6893	91.081
Gnl3l	377.338	-0.22883	0.685376	1.41958	1.38347	1.37434	1.15679	1.01858	0.90218	61.85	64.5309	59.4805	47.9903	48.2719	50.7387
G6pdx	11.7871	0.5777	0.685941	0	0.0705302	0.0673471	0.116687	0.14049	0.0359837	70.3363	60.1934	58.9936	74.7645	51.1017	52.5378
Zmym3	10.781	-0.600657	0.686115	0.0276995	0.062075	0.0444524	0.0269293	0.0164469	0	39.578	34.8943	34.7553	23.6752	19.1992	20.2904
A830080D01Rik	4.7516	-0.572605	0.686215	0.037514	0	0.0704862	0	0	0.0416625	11.0487	15.7841	13.4194	10.6629	10.1687	10.3145
Bgn	7.85805	0.395267	0.686215	0	0	0	0	0.270036	0.12173	1.84985	3.11329	3.52423	0.521888	0.938171	1.28791
Atp6ap1	12047.8	0.199092	0.686554	77.361	89.5746	97.8698	92.9761	83.2373	82.4309	204.507	259.186	261.402	262.427	251.301	252.595
Gprasp1	10.7896	-0.54799	0.703401	0.0260961	0.0554714	0.0450881	0.0209617	0.00636948	0.0327499	21.8308	26.692	24.7382	9.54866	11.207	11.7531
Gm4984	2.57199	0.524413	0.703401	0	0.0719038	0	0.0637602	0.0693219	0.0658637	0.660477	1.11378	0.99469	0.459204	0.623046	0.975576
Slc6a8	39.5409	-0.549659	0.704393	0.294009	0.267988	0.148775	0	0.219717	0.0608932	163.071	178.31	175.844	66.0126	110.877	113.195
Dkc1	3.30653	-0.515346	0.705034	0.0550576	0	0.0269697	0	0.0294504	0	34.3214	31.0232	30.2954	29.277	21.767	22.3596
Kif4	7.85371	0.569926	0.70551	0.0109705	0.0368352	0.0116866	0.021226	0.0479372	0.0404624	22.8356	13.1907	13.3964	36.3286	13.9645	14.0843
Mtmr1	6.66433	-0.560283	0.70897	0.0257335	0.0303056	0.040865	0.0126914	0.0144522	0.0151979	23.1341	33.3901	29.6906	23.0729	23.9766	24.0388
Tbl1x	9.35013	-0.53741	0.712262	0.113594	0.118502	0.0581796	0	0.112783	0	86.805	72.6534	69.2495	74.6537	51.16	55.937
Armcx3	4.75619	0.316743	0.733863	0	0	0	0	0	0.174109	41.0639	49.4208	46.5492	37.171	38.5991	38.9599
Rgag4	4.31646	0.480061	0.737839	0	0	0.0285459	0.0145637	0.0295872	0.0325291	7.28744	8.93633	8.67265	4.71997	5.97542	6.34972
Rps4x	61.7069	-0.436869	0.740618	1.03822	1.52022	2.04872	0.489227	1.14485	1.26031	1904.08	2206.43	2247.78	1680.05	1434.7	1486.29
Zfp182	4.32895	0.513614	0.742103	0.0069227	0.0145882	0	0.0249004	0.00734815	0.00683372	2.37641	6.15219	5.67702	3.7404	4.0636	4.3959
Cenpi	3.59735	0.469329	0.745162	0	0.0314976	0	0.0269682	0.0102491	0.0212089	18.7436	11.3842	10.7283	25.0459	11.9317	12.0386
Wdr13	12.2942	-0.483433	0.745994	0.0435744	0.0611813	0.0832958	0.0208012	0.0486354	0.025614	57.0469	65.5801	63.3612	42.1291	43.0436	46.3676
Pdha1	37.5976	0.366719	0.748685	0.157958	0.216136	0.242336	0.209906	0.283374	0.240913	234.826	238.813	231.834	200.214	171.54	173.797
Gdi1	30.5327	0.486669	0.748855	0.120903	0.091443	0.231476	0.0757898	0.237926	0.481878	230.373	250.116	250.627	223.132	239.2	248.694
Gla	28.4943	-0.366422	0.75203	0.200205	0.123168	0.207843	0.11198	0.099719	0.145304	25.3614	29.8025	28.8428	15.2848	19.8681	19.6777
Kantr	5.0563	0.424083	0.75795	0.0108511	0.0178051	0	0	0.0863512	0.0196334	5.66839	17.1885	14.6446	5.84183	12.1437	13.3773
Rpl10	1229.16	0.278283	0.758341	0	0	0	0	179.846	0	1690.21	1970.26	2054.18	1754.58	1331.16	1520.28
Sh3kbp1	2.87788	0.439544	0.759752	0	0	0.0162368	0.0140012	0.0180187	0	8.43916	10.9674	10.8071	12.2878	10.479	10.4238
Plp2	10.8255	-0.453872	0.764059	0.27075	0.298129	0.199719	0.179929	0	0.21511	247.398	223.947	228.638	255.099	191.487	190.49
Gm14379	2.22722	0.423224	0.764088	0	0.0185186	0.0193378	0.0182924	0.0345379	0.0255156	1.34154	1.57305	1.35282	1.29861	0.785173	0.836864
Naa10	3.30865	0.269012	0.764088	0	0	0	0	0.370195	0	89.5655	99.812	106.488	58.9756	58.7155	61.9551
Tmem47	3.10186	0.268426	0.764527	0	0	0	0	0.0196172	0.0735378	0.551433	7.99209	8.09243	19.7081	18.1707	18.958
Apoo	3.35816	-0.267863	0.765508	0	0.372658	0	0	0	0	18.784	14.8966	15.309	13.356	9.49927	9.39808
AA414768	2.68828	0.266998	0.765508	0	0	0	0	0.119779	0.0697684	7.37444	10.1899	10.8345	17.2796	16.0215	14.763
BC023829	3.02235	-0.266779	0.766364	0	0.0687823	0.134419	0	0	0	46.5969	50.4188	48.0924	34.1681	33.0023	35.0904
Uxt	3.02235	-0.266779	0.766364	0	0.502439	0	0	0	0	25.262	28.6203	30.3752	24.954	22.1765	20.5842
Usp27x	2.80598	-0.265731	0.766542	0.0552943	0	0	0	0	0	7.42748	9.84021	10.1543	5.82896	7.20859	7.03772
Cldn2	31.6903	-0.471402	0.766664	0.0960717	0.358364	0.345851	0.0377168	0.278364	0.0764757	141.591	228.2	226.417	47.8471	55.3598	60.6027
Bcorl1	2.49421	-0.264251	0.766892	0.0267095	0	0	0	0	0	10.1521	9.47616	9.19055	8.49937	8.57282	8.68376
2610002M06Rik	2.35071	-0.263764	0.767111	0	0.00903981	0.0459033	0	0	0	8.52058	13.2798	12.056	5.40636	5.56757	5.83152
Tsr2	2.35071	-0.263764	0.767111	0	0.0607193	0.0261456	0	0	0	10.5344	12.0024	11.7322	7.70297	7.54157	7.5331
Lrch2	1.86112	0.262399	0.767185	0	0	0	0	0.060099	0	1.01655	12.9051	11.8262	11.9605	10.104	11.5099
F8	2.18281	-0.262742	0.767356	0	0.0240747	0.0143385	0	0	0	1.61159	1.63601	1.36132	1.07517	0.8809	0.98597
B630019K06Rik	2.18243	-0.262375	0.767398	0.0538843	0	0	0	0	0	7.55976	13.7851	12.7743	9.24146	10.1481	9.96003
Nhs	2.18243	-0.262375	0.767398	0.0277076	0	0	0	0	0	7.41614	6.66866	6.00153	3.67617	3.09717	3.47251
Pin4	13.2205	0.338008	0.767495	0	0.528887	0	0	1.20661	1.6712	102.037	131.078	142.315	105.251	112.275	106.678
Slc25a14	2.0149	-0.261564	0.767495	0	0.076836	0.0645104	0	0	0	10.9452	13.2839	13.281	12.1912	12.0138	11.6688
Srpk3	1.65433	0.260596	0.767495	0	0	0	0	0	0.105625	3.49267	3.63548	3.75715	0.312367	2.57321	3.12905
Zdhhc9	1.65433	0.260596	0.767495	0	0	0	0	0.0632092	0	17.0999	17.546	18.0833	19.4906	17.0432	17.2268
Gpc3	1.84699	-0.260193	0.768566	0	0.0580205	0.0546038	0	0	0	9.19639	2.08737	1.85539	0.684911	1.65447	1.39417
Prrg1	1.67908	-0.258577	0.770056	0	0	0.0523995	0	0	0	5.32894	11.0859	9.6356	8.4075	10.1205	10.3389
Klf8	1.24074	0.255396	0.77034	0	0	0	0	0.034803	0	0.370669	1.10731	1.02177	0.655778	0.2944	0.403747
Slc9a6	1.24074	0.255396	0.77034	0	0	0	0	0.0310555	0	21.5247	26.7665	25.3915	24.7133	24.037	24.29
Nkrf	1.51117	-0.256643	0.770762	0	0.0614217	0	0	0	0	9.66786	9.82105	8.79475	10.157	8.48423	8.67399
Gripap1	1.34327	-0.254285	0.772424	0	0	0.0623581	0	0	0	50.954	51.2798	52.1618	41.8053	40.0332	41.3816
Tbc1d25	1.34327	-0.254285	0.772424	0	0	0.0660914	0	0	0	16.1199	14.3677	14.5312	13.1604	11.6906	12.6497
Abcd1	1.03395	0.251445	0.77287	0	0	0	0	0.0333343	0	15.5079	15.3969	15.5849	9.98822	8.03632	8.42794
Ap1s2	1.03395	0.251445	0.77287	0	0	0	0	0	0.0238458	8.63776	13.7214	12.4302	14.4627	12.7824	12.6397
Zdhhc15	1.03395	0.251445	0.77287	0	0	0	0	0	0.0223257	0.232454	3.52518	3.24267	5.42893	3.96086	4.3462
Fancb	1.03431	0.250291	0.773298	0	0	0	0.019828	0	0	4.48508	3.4097	3.51708	9.81256	3.84887	3.8265
Jade3	1.17536	-0.251348	0.77363	0	0.0311446	0	0	0	0	5.2672	7.12745	6.51175	5.65958	4.40971	4.53261
Zxdb	1.17536	-0.251348	0.77363	0	0.0291915	0	0	0	0	2.40187	4.91555	4.36156	2.28637	3.52053	3.55684
Ctps2	12.8275	-0.457176	0.774681	0.0811476	0.0149213	0.0138176	0.0256716	0.0280906	0.0157812	29	31.5975	30.5043	17.4851	18.6828	18.9507
Brwd3	1.00745	-0.247584	0.775685	0	0	0.0216093	0	0	0	7.30196	7.27807	6.67319	7.81798	5.72735	6.57262
Wdr44	1.00745	-0.247584	0.775685	0	0.0342531	0	0	0	0	10.1821	10.8854	9.98546	9.66679	8.44574	8.76798
Amer1	7.68062	-0.415754	0.778154	0.00937974	0.0293276	0.0389317	0	0.0295426	0	8.62362	14.1853	13.9095	5.9039	8.3613	9.24703
Utp14a	4.99705	0.416263	0.778602	0	0.0802897	0	0.0367286	0.0404109	0.0781939	14.7385	20.8216	19.3545	16.3247	16.6218	17.0423
Ripply1	0.935328	-0.244062	0.77892	0.0806408	0	0	0	0	0	15.0046	6.85894	6.70695	2.98009	1.77124	2.42306
Wnk3	5.72592	-0.441213	0.779544	0.0214243	0.00428714	0.00207085	0.00743167	0	0.00473701	0.000417988	0.000168675	6.51836e-05	0.00042956	0	0.000206671
Cfp	0.689542	0.238333	0.781455	0	0	0	0.0219323	0	0	2.60169	3.11673	2.9299	1.46675	1.673	1.36632
C430049B03Rik	0.620372	0.237209	0.782152	0	0	0	0	0	0.0244383	0.972863	1.02962	0.705112	0.430227	0.393791	0.387838
Rap2c	10.2996	0.413673	0.782212	0	0.0705838	0.0411076	0.0344345	0.152082	0.0232754	35.1759	53.444	48.1692	49.405	44.2683	44.6213
Las1l	15.3635	0.380067	0.785108	0.0672682	0.0619102	0.115663	0.0993957	0.0408774	0.168663	75.55	75.3367	71.7825	54.6945	57.8971	59.5785
Smim10l2a	0.671633	-0.23561	0.785946	0	0	0.0256702	0	0	0	0.694205	1.48973	1.64188	0.206793	0.337564	0.302042
Yy2	0.671633	-0.23561	0.785946	0	0	0.0317984	0	0	0	3.3926	5.25311	4.6715	4.04934	3.91801	3.93632
2810403D21Rik	0.503724	-0.225161	0.792789	0	0	0.065218	0	0	0	1.13015	3.0202	2.47677	0.996538	1.8429	1.76497
Apln	0.503724	-0.225161	0.792789	0	0	0.0176527	0	0	0	2.8536	2.25225	2.38165	1.63617	1.07736	1.01261
Fam122b	0.503724	-0.225161	0.792789	0	0.0141715	0	0	0	0	3.91195	3.73883	3.57773	2.87677	2.02572	2.15313
Reps2	0.413581	0.222179	0.792789	0	0	0	0	0	0.00674035	0.620414	0.250115	0.222465	0.194051	0.337855	0.320909
S100g	0.413581	0.222179	0.792789	0	0	0	0	0.115169	0	13.294	21.7704	18.9288	9.62345	10.1075	10.39
5530601H04Rik	370.753	0.203677	0.792789	1.31219	1.7007	1.82706	1.38812	1.77075	1.83767	2.80471	3.55793	3.43495	2.07318	2.25104	2.48818
Cox7b	149.859	-0.365585	0.793909	4.30736	1.64341	1.35562	2.43774	1.33926	1.22999	643.215	596.941	628.624	450.287	400.648	375.542
Zc4h2	11.1284	-0.408182	0.796506	0.0605764	0.142191	0.126907	0.0710025	0.0352323	0.0516728	14.1644	19.5464	17.5976	15.9107	17.6956	17.622
Atrx	39.3045	-0.308159	0.800045	0.0590274	0.0920885	0.0814874	0.0422326	0.063744	0.0511506	51.8344	61.0431	54.8482	41.2192	38.0145	41.9952
Phka1	14.7287	-0.417645	0.800155	0.0163123	0.052644	0.117392	0.0157916	0.0344372	0.0385073	22.0091	21.3595	21.0002	17.8397	15.1843	15.8482
Ofd1	11.3934	0.378602	0.80017	0	0.0576152	0.0375832	0.0169996	0.0984263	0.0876355	21.0915	26.5624	23.569	18.4347	16.5061	18.0338
Syap1	21.2192	-0.358214	0.800521	0.127802	0.321423	0.143353	0.126957	0.117025	0.0977676	73.7554	113.359	105.357	70.9601	85.6588	90.5431
Irak1	44.2262	-0.372493	0.801615	0.166241	0.350426	0.201341	0.0650696	0.123561	0.295464	75.2788	76.9404	74.0481	54.8804	51.6505	54.1282
Araf	8.28578	-0.383864	0.804559	0.0627002	0.023496	0.0891527	0	0.0425265	0.0473731	55.0255	67.6477	68.806	44.7048	50.9697	55.2583
BC065397	0.335816	-0.207632	0.804559	0	0.0142317	0	0	0	0	2.49014	2.85871	2.59608	1.41921	1.18552	1.21922
Gdpd2	0.335816	-0.207632	0.804559	0	0	0.0194875	0	0	0	5.74919	6.50071	6.6217	0.722337	1.37051	1.50182
Armcx5	1.43894	0.336723	0.806418	0	0	0.0189305	0.0149842	0	0.0190533	5.68924	7.17917	6.75405	4.73293	5.43416	5.72499
Timm17b	22.2343	-0.386825	0.807869	0.244391	0.123564	0.489115	0.0602712	0.38706	0.122483	34.2871	44.7626	46.6207	28.587	30.0131	31.0362
Dock11	6.16355	-0.400691	0.809366	0.0317049	0	0.0154139	0.0133311	0.0153556	0	5.69416	3.13224	2.95766	7.68088	4.44886	4.72486
Cdk16	32.8518	0.378185	0.815003	0.0484419	0.211397	0.263913	0.133843	0.286111	0.223926	115.921	118.991	115.892	94.8795	91.8473	91.8045
Tbc1d8b	6.06482	-0.38685	0.816236	0.00999881	0.0345817	0.0321191	0.0101366	0.0226492	0	15.0228	16.0124	14.4768	20.0554	14.4411	15.6454
Tceal8	7.99522	-0.380404	0.816428	0.051234	0.0373223	0.134228	0.0241152	0.0686626	0.0394103	36.9593	63.1454	57.381	63.7899	65.1244	60.2927
Gpkow	10.2914	0.355928	0.819058	0	0.0184049	0.101627	0.0606188	0.0907116	0.0181603	46.6654	49.5321	45.7889	39.6508	35.2589	37.6971
Rbmx	11.1186	-0.3527	0.822071	0.0660661	0.100609	0.0406456	0	0.0869727	0.0248392	22.3504	25.2362	23.824	39.6552	19.6801	21.2867
Hcfc1	28.773	0.2803	0.822309	0.0470488	0.071586	0.0406469	0.0683175	0.0683421	0.0301723	73.3223	58.19	57.074	80.8797	52.868	55.7844
Magt1	1091.45	0.335537	0.823345	4.96751	1.89862	1.66781	6.48731	1.74227	1.92692	57.5696	66.8898	61.6415	68.6628	59.0054	61.2297
Hnrnph2	58.5995	0.348799	0.825442	0.53846	0.282628	0	0.27895	0.871897	0.301124	137.693	163.252	158.407	121.976	124.767	126.799
Pdzd11	11.4551	0.340823	0.825442	0	0.365128	0.118677	0.345627	0.231728	0	87.0187	93.4116	94.4088	116.993	88.2089	92.8495
Foxo4	7.38369	-0.334319	0.827429	0.025759	0	0.162863	0	0.0529893	0.0303197	38.6506	58.5851	57.5097	26.496	34.2623	34.6767
Vma21	15.145	-0.332493	0.827429	0.0452306	0.0953122	0.0554624	0.0303225	0.0963123	0	36.0788	58.2739	52.3983	37.3905	43.8314	44.6424
Gm1141	0.167908	-0.171054	0.827429	0	0.0111659	0	0	0	0	0.211508	0.312441	0.248209	0.152247	0.145574	0.167551
Tsix	0.167908	-0.171054	0.827429	0	0	0.00515428	0	0	0	0	0	4.73608e-06	0	0	0
2017-09-06	4.11885	-0.332134	0.827602	0.0191153	0.0213518	0	0	0	0.021634	5.18293	4.82236	4.25586	4.8191	3.51265	3.46766
Mospd1	12.0563	0.35995	0.827717	0.0473722	0.0996798	0.0941663	0.0460899	0.189865	0.106471	23.0022	39.7961	34.5379	21.3391	23.4888	25.1201
Acsl4	43.992	-0.292516	0.828561	0.15605	0.154093	0.16344	0.0647798	0.100745	0.20218	113.049	84.4261	76.2923	45.1995	48.2429	50.0971
Plxna3	7.96471	0.324488	0.834465	0	0.0157636	0.0319639	0.0142458	0.0328463	0.0327893	10.7404	11.5944	11.8673	9.58567	6.25159	6.86885
Huwe1	118.507	-0.246361	0.836403	0.139704	0.146104	0.171948	0.0702403	0.187641	0.105801	90.9183	97.9805	93.2244	120.229	77.2753	81.7249
Hccs	7.97118	0.340334	0.836717	0.0478085	0	0.079231	0.0799855	0.0607735	0.0219752	38.4364	42.8484	40.2841	33.0329	33.5655	32.9915
Msl3	29.3754	-0.29104	0.837485	0.130377	0.172799	0.232076	0.0798642	0.0980792	0.203115	50.3338	64.5415	58.7721	51.5202	48.7941	47.707
Brcc3	4.14819	0.231385	0.838667	0	0	0.0256526	0	0.0269458	0.0633764	19.6499	28.474	26.2521	17.1412	19.6595	19.5458
Magee1	93.159	-0.272275	0.839962	0.363414	0.636367	0.619976	0.215518	0.665493	0.289467	37.5612	50.0667	49.1547	38.3608	34.9494	35.2808
Rbm3	61.7778	0.339733	0.840292	0.0221178	0.466799	0.364239	0.133948	0.49407	0.53374	184.994	244.943	237.126	237.661	202.993	197.609
Med14	17.1287	0.336842	0.840292	0.0122354	0.0588596	0.0438405	0.0240731	0.0711409	0.0458957	26.7349	26.9107	23.9515	31.6163	20.8518	21.673
Pja1	18.3133	-0.331839	0.840871	0.0895695	0.194449	0.118196	0.0274027	0.0895021	0.158196	80.626	90.0035	92.5796	53.3705	54.9529	55.8017
Armcx2	10.7645	0.304492	0.844202	0	0.0205989	0.104854	0.034156	0.10064	0.0636858	2.68932	28.9637	29.2365	49.0405	33.9039	32.6792
Atp6ap2	10.3724	-0.326413	0.845628	0.0484176	0.0935645	0.150081	0.0239213	0.148418	0	113.671	190.934	176.208	97.8563	135.152	140.445
Fam199x	5.60636	-0.223479	0.846298	0	0.035018	0.0350568	0	0.017918	0	9.1096	14.1905	12.0697	7.37801	9.16046	9.79702
Gemin8	3.84951	-0.216427	0.848099	0	0.222899	0	0	0.0516662	0	22.7542	23.3891	24.4531	10.1305	11.9095	11.9294
Morc4	5.10828	-0.291724	0.849485	0.0140066	0.0469114	0.028794	0	0.0309083	0.0154656	17.6299	26.0032	24.7908	14.1948	9.26529	10.1939
Ubl4a	3.6572	0.28411	0.853859	0	0	0.0717805	0.0307896	0.033621	0.0395666	19.0912	21.4002	20.0145	19.4822	15.6421	16.7028
Xist	101394	-0.104782	0.8605	85.8276	115.798	105.885	79.6329	73.295	93.2538	0.0872823	0.151453	0.0972956	0.0671734	0.0813257	0.151515
Pls3	23.4705	0.262196	0.868335	0	0.187204	0.121843	0.0290372	0.244956	0.231732	88.0088	93.1043	84.812	108.447	142.457	139.258
Bcor	9.99575	-0.262649	0.869827	0.0209164	0.0252706	0.0585163	0.0293825	0	0	16.379	19.5719	18.2108	18.9345	17.2663	18.2223
Mid1ip1	39.8553	-0.243083	0.87018	0.290974	0.435509	0.418893	0.159505	0.361715	0.347212	153.984	134.321	131.661	109.501	111.517	110.634
Mageb16-ps1	97.4946	-0.168024	0.87018	0.419047	0.621801	0.532781	0.34013	0.449015	0.435589	0.0138985	0.0103566	0.00950813	0.0120672	0	0
Thoc2	18.6766	0.261463	0.871881	0.026914	0.0621465	0	0	0.125897	0.0651793	30.1539	40.9899	36.1605	27.5643	26.8572	30.17
Pqbp1	6.83166	0.261726	0.872279	0	0.0832266	0.161374	0.0615012	0.0846296	0.192233	63.2686	79.7621	82.1697	57.012	61.924	63.1506
Cd99l2	14.6501	-0.274517	0.877144	0.0511628	0.132918	0.0819833	0.0244321	0.0839704	0.0731752	47.3312	40.7497	39.8058	33.5583	29.4482	29.8685
Ikbkg	15.2218	0.278274	0.877148	0.0144225	0.0449989	0.0423971	0.0148415	0.0729259	0.0462381	28.127	32.5669	30.4818	19.8539	25.9181	27.9627
Igbp1	26.5488	-0.258362	0.877148	0.172713	0.503913	0.4648	0.165555	0.372942	0.206901	88.6752	144.226	142.746	68.2613	78.9176	79.1329
Maged2	15.5132	-0.258803	0.877915	0.124469	0.215736	0.144047	0	0.223908	0.0772662	104.837	127.273	130.355	93.7673	83.4958	83.5463
Ids	55.7689	-0.19838	0.877927	0.145253	0.335662	0.189443	0.143149	0.186807	0.141066	41.8211	56.0055	50.7901	45.175	39.9425	42.5507
Dynlt3	27.3132	0.268281	0.883604	0.31112	0.0879262	0	0.10605	0.363201	0.310408	85.9566	112.384	102.922	68.9581	85.4492	89.766
Amot	81.0616	0.222665	0.884531	0.0945276	0.125134	0.336508	0.124827	0.250912	0.207623	99.8989	111.185	105.733	82.8608	61.9055	64.1581
Maged1	18.897	-0.265322	0.884874	0.0468961	0.207091	0.24869	0.138415	0.0520176	0	312.868	382.557	394.329	283.396	240.525	242.256
Pcyt1b	5.78627	-0.236598	0.884912	0.0228972	0.021433	0.0243886	0.023169	0	0	5.99189	7.71085	7.11712	6.55537	6.25599	5.49146
Gm6568	262	-0.109307	0.885051	4.4025	5.67741	5.54148	4.04292	4.28203	4.15269	0	0.153343	0	0	0	0
Rp2h	1497.12	-0.149886	0.886165	4.05487	6.1601	6.35071	3.15854	4.98905	5.10751	11.2144	13.9595	11.6215	12.312	9.36251	10.6807
Rbbp7	54.6514	-0.252786	0.888686	0.307464	0.435081	0.797918	0.0717741	0.719066	0.350576	324.208	302.706	294.251	325.66	275.069	271.136
Mpp1	15.9847	-0.248889	0.889514	0.0461944	0.232077	0.158283	0.0663609	0.0804607	0.112813	103.625	124.08	126.233	93.3792	105.354	110.525
Fam50a	17.0524	-0.179368	0.889514	0	0	1.15552	0	0.410413	0	144.601	160.131	162.829	118.837	121.944	125.692
Prps2	15.8915	-0.247081	0.891073	0.0377906	0.129264	0.124537	0.0361159	0.0641239	0.0944359	62.6699	53.3254	49.3487	33.6902	39.6921	42.7201
Tab3	6.90634	0.221608	0.891073	0.0262939	0	0	0.0164339	0.0290103	0.0202523	12.7848	15.1386	12.9749	9.13046	7.76075	8.4101
Gyk	2.49103	-0.155703	0.891073	0.0259363	0	0	0	0.0145319	0	11.2776	10.2166	9.25573	9.01238	5.28581	5.30717
Pak3	8.39926	0.222329	0.892228	0	0.0368096	0.00913106	0.00772334	0.0457469	0.0110554	7.32478	12.6542	11.9361	10.346	8.44573	8.7725
Bhlhb9	15.4236	-0.245358	0.893091	0.0613962	0.172535	0.13262	0.0294368	0.0695698	0.151049	65.8242	73.8657	69.1852	58.2711	54.8402	54.3753
Atp7a	9.59865	0.233265	0.894334	0.0157115	0.0199876	0.0187895	0.0154657	0.0201471	0.0298138	18.3454	22.3815	20.562	20.5983	15.7856	17.1699
Jpx	89.4179	-0.144353	0.894334	0.36968	0.420612	0.500214	0.275657	0.316325	0.466542	0.200637	0.280225	0.124977	0.0630252	0	0
Apex2	3.00997	-0.158003	0.895363	0	0.0556913	0.0984082	0	0.0453883	0	13.2889	15.973	17.8502	20.2006	18.1892	18.7792
Pgrmc1	39.384	0.22325	0.896482	0.160282	0.461641	0.494467	0.233663	0.691275	0.253902	178.62	254.613	252.787	187.878	200.229	207.543
Fam3a	5.5307	0.215606	0.897165	0	0.0754642	0.0737343	0.032766	0.1264	0.0401236	26.5244	43.0619	41.5238	23.8342	25.6168	25.7253
Dnase1l1	13.8616	-0.226533	0.898146	0.136388	0.231712	0.114163	0.0546025	0.118996	0.190766	39.165	42.8967	40.2177	30.5331	34.1613	35.3876
Phf8	12.1167	0.217142	0.898818	0	0.0481501	0.0416726	0.0194964	0.0450852	0.0461087	11.8283	12.7996	13.0563	12.7376	11.6797	12.4885
Bcap31	44.8364	0.197372	0.898818	0.368165	0.663688	0.820498	0.775324	0.583983	0.263996	365.888	366.033	364.57	297.108	289.78	302.398
Htatsf1	7.64776	-0.162357	0.898915	0	0.0919551	0.153989	0	0.0918862	0	46.6347	56.4235	51.17	35.7239	35.0742	36.3132
Suv39h1	8.0969	0.231137	0.901259	0.0559283	0	0.028234	0.0520651	0.0323182	0.0353006	29.967	23.9953	23.4199	27.2393	20.196	20.4668
Hdac6	51.9196	-0.162799	0.901604	0.165355	0.266995	0.294431	0.167942	0.225413	0.140691	161.462	134.637	138.733	105.931	95.5351	102.142
Tsc22d3	5.02662	0.151462	0.903823	0	0	0.0718319	0	0.0441651	0.121268	24.3865	25.2615	25.054	14.9898	14.9438	15.3535
Zfp300	394.805	-0.0736142	0.904785	1.37088	1.6071	1.47176	1.22375	1.29899	1.18049	0.442391	0.81538	0.688668	0.527053	0.601315	0.646268
Rpgr	6.52317	-0.222471	0.905213	0.0119007	0.021751	0.0269137	0.00540959	0.0277823	0.00748474	8.06982	12.0422	10.7925	6.53416	5.06009	5.57489
Lamp2	225.203	-0.203648	0.905422	0.368586	1.36573	1.19606	0.292892	0.91708	0.886307	267.922	399.216	367.458	227.53	297.465	310.225
Renbp	9.86271	-0.191972	0.908008	0.0464764	0.299683	0.197501	0	0.198146	0.10702	167.913	200.357	205.72	83.4576	119.424	120.361
Slc25a53	5.47366	0.208351	0.911105	0.0142845	0.0567834	0.0149855	0.0149651	0.0485502	0.0450858	2.33097	2.68126	2.50105	1.30875	1.36896	1.35153
Abcb7	90.8299	0.158536	0.91187	0.335516	0.164413	0.145608	0.210185	0.299618	0.283674	21.5812	21.2839	19.5117	14.1388	11.938	12.5453
Rlim	340.027	-0.135298	0.913472	0.585303	1.17314	0.891308	0.479063	0.690217	0.951167	42.6691	55.4234	52.3553	45.1882	42.8356	43.2091
Stard8	13.046	0.190623	0.914796	0.0299915	0.0353273	0.0632222	0.0277114	0.0556357	0.0602617	28.6183	25.2778	24.8416	22.2483	18.5308	19.3949
Hprt	25.9922	0.195644	0.91552	0.207049	0.42059	0.310558	0.112716	0.464542	0.615348	146.86	170.874	160.429	195.901	222.381	220.992
Wdr45	6.16368	-0.194142	0.917714	0.0601456	0.0774823	0.0726285	0.0593537	0	0.0773992	49.6716	58.9255	61.152	26.6251	41.9336	44.5064
Mospd2	16.2899	-0.193208	0.918916	0.0293327	0.159437	0.08665	0.0143375	0.0184909	0.163704	37.7962	54.8989	48.6848	50.6267	44.7738	45.9747
Nxt2	6.212	0.161545	0.921402	0	0.0168603	0.0901275	0.0696737	0	0.0201531	14.1656	22.022	19.0413	12.7886	14.6412	15.7996
Mmgt1	9.22101	0.187024	0.922472	0.00922361	0.0724183	0.0384323	0.0263074	0.0512751	0.0532531	28.7625	31.8122	30.1125	34.5462	25.7749	28.2724
Nono	145.162	0.167921	0.92589	0.453803	1.19897	1.5097	0.394066	1.56842	1.45678	372.325	437.412	432.416	387.04	365.294	373.067
Emd	21.0333	0.160232	0.925924	0.0834266	0.165654	0.376051	0	0.484204	0.454	90.066	113.978	116.955	132.248	101.288	102.599
Nap1l3	5.11464	-0.150476	0.929344	0.0405436	0	0.053257	0.0416526	0	0	5.32504	11.5154	10.4054	4.88546	6.61574	6.7339
Piga	3.50696	0.139529	0.933014	0.0159282	0	0.0162887	0	0.0702237	0	7.36966	7.14518	6.4138	7.37244	5.68036	5.65943
Mid2	8.7736	0.108576	0.935812	0	0.0729189	0	0	0.0745874	0.039604	16.3574	19.1651	17.4534	16.3037	14.7087	15.3777
Idh3g	15.6134	-0.155403	0.936328	0.0702542	0.233709	0.459639	0.202543	0.151178	0.0822053	275.56	248.738	259.308	140.246	142.109	147.072
Tspan6	11.9694	0.134109	0.93791	0	0.108389	0.264055	0.0206455	0.197725	0.239571	109.908	122.183	119.227	70.734	78.252	76.3568
Psmd10	9.8891	0.134194	0.938303	0	0.101746	0.263286	0.0288467	0.169992	0.254198	93.6099	184.481	186.456	58.7058	102.635	102.045
Xiap	21.9252	0.152211	0.9387	0.0177492	0.0833366	0.0670882	0.0251795	0.102709	0.0434716	39.7099	55.7157	48.6283	34.7317	35.7736	38.5422
Pim2	106.936	0.134731	0.93912	0.86593	0.771877	0.76413	1.31468	0.271438	0.430938	12.9857	17.6644	17.8697	11.1431	17.0055	17.4167
Shroom2	22.9848	-0.136974	0.939574	0.0273586	0.0644186	0.0792672	0.0426494	0.0412584	0.0318683	19.7451	24.0124	21.3989	17.4293	13.9821	15.2063
Smc1a	31.494	0.116727	0.939863	0.148987	0.0688309	0.133943	0.100787	0.136938	0.148516	88.9672	104.623	101.645	104.402	75.0526	79.2198
Ftx	181.513	-0.0682568	0.940544	0.380939	0.500365	0.403413	0.313376	0.376787	0.406491	0.534306	0.770891	0.652313	0.363292	0.242931	0.321037
Prdx4	11.7604	-0.148709	0.94059	0.0951685	0.358543	0.35844	0.0915066	0.177778	0.303825	147.532	142.846	147.945	149.083	115.106	104.792
Lage3	3.85822	-0.148024	0.940682	0.0634608	0.260984	0	0.0638438	0	0.183858	51.0204	69.4632	68.0472	56.3591	50.1007	45.6154
Ocrl	7.02972	0.143553	0.941164	0.0201148	0.0453524	0	0.0195334	0.0227877	0.0236692	23.7671	26.7064	24.9584	21.8357	18.5534	21.0103
Stag2	19.6588	0.14243	0.941694	0.027352	0.0882521	0.054474	0.0265082	0.0298282	0.123792	52.0904	59.9134	54.8761	43.8827	39.677	41.5183
Phex	53.0572	0.0898326	0.941749	0.138528	0.141338	0.129472	0.11403	0.11518	0.180457	0.019691	0.0546756	0.0300913	0.00994251	0	0.0123977
Was	35.0826	-0.11396	0.941826	0.273886	0.303091	0.320642	0.165934	0.351436	0.267467	0.0515577	0.00673095	0.0400557	0	0.0391159	0.0148937
Zfp275	2.38604	-0.0893193	0.941826	0.0148268	0	0	0	0.0161444	0	13.1005	11.1873	10.8478	9.77248	8.75728	9.25166
Sat1	27.4323	0.115901	0.943363	0.276593	0.571886	0.249478	0.258187	0.484373	0.348216	310.715	486.112	469.563	355.093	495.094	475.254
Haus7	2.49705	-0.112311	0.94838	0.0356989	0	0.0785662	0	0.082253	0	23.5502	27.8552	29.9154	30.0074	20.4821	20.0949
A230072C01Rik	9.41661	0.129052	0.948827	0.046581	0.110754	0.0527779	0.11437	0.0173062	0.0392235	9.22334	11.7323	10.9183	6.51606	7.22821	7.73949
Chm	21.2599	-0.109279	0.950564	0.0173978	0.208951	0.0965571	0	0.159555	0.0631455	22.7466	29.2549	25.5141	18.4738	20.5826	21.8463
Pdk3	8.01584	0.121031	0.950691	0.0468771	0.0523334	0.0979019	0.0407846	0.0583567	0.119984	45.7568	50.9917	51.3181	59.376	46.3406	46.4613
Sms	12.6365	0.10617	0.951595	0.0809169	0.0536477	0	0.127793	0	0	21.9398	26.163	25.6617	19.2401	14.8437	15.3086
Atp11c	9.94859	0.106391	0.953431	0.0231539	0.0489561	0	0	0.0558707	0.0555627	7.51049	11.9864	10.8484	10.5762	8.38887	8.90601
Aifm1	12.8935	-0.0808938	0.954294	0	0.378941	0.0640367	0	0.193376	0.0695426	173.475	168.897	170.233	129.713	118.662	115.515
Firre	296.854	-0.0817068	0.954605	0.975501	0.863021	0.707669	1.02062	0.307682	0.603529	4.72792	4.87476	4.79349	3.77372	3.66743	4.2417
Pola1	6.27372	0.101885	0.9551	0.0158217	0.0384485	0	0	0.0578894	0.0219121	14.4518	12.2378	11.8365	14.2734	7.50856	7.62724
Zbtb33	9.18824	-0.101397	0.958224	0.0307624	0.0269952	0.0337869	0.0219579	0.0353647	0.018241	25.2446	32.6249	29.2331	21.2512	20.6227	22.7729
Fundc1	9.85916	-0.0989342	0.958224	0.0850583	0.127321	0.0802814	0	0.177503	0.0921861	41.0897	57.5963	53.3946	28.3948	33.3615	34.5267
Armcx4	81.5905	0.0628206	0.962437	0.117672	0.199723	0.159416	0.121318	0.161414	0.153416	0.00608231	0.0136975	0.00575849	0.06241	0.0307777	0.0405786
Ppp1r3f	3.1114	-0.0610328	0.963673	0.0384181	0	0	0	0.0422736	0	11.659	11.3861	11.3046	7.31058	8.93986	8.56904
Ophn1	2.54513	-0.0612408	0.963888	0	0.0252221	0.0277648	0	0	0.0306827	8.50826	11.2417	9.9892	11.7531	15.795	16.5233
Rbm10	22.5827	0.0802038	0.964652	0.0693107	0.17344	0.0819789	0.100739	0.131198	0.0480788	44.965	52.6046	53.991	42.5643	39.0283	40.338
Ogt	28.5235	-0.0887866	0.965218	0.0535788	0.115363	0.150293	0.03879	0.116054	0.109282	110.754	114.049	107.762	57.7492	64.2402	71.9821
Il13ra1	24.7584	0.0901365	0.965379	0.0461487	0.150299	0.186766	0.0633896	0.210246	0.0754685	98.7015	104.565	96.8024	58.306	74.5973	78.4087
Rpl39	17.8494	0.0813615	0.966974	0	1.39213	1.39203	0.713416	0	1.58574	2004.66	2915.3	3002.16	1850.43	2286.6	2139.93
Vbp1	18.2898	0.0798601	0.967469	0.103032	0.100323	0.422543	0.180158	0.0475627	0.312504	86.4734	118.153	107.307	88.8791	94.4983	97.8113
Syn1	1.43587	-0.0689983	0.967469	0.00495442	0.00731113	0.0162072	0.00245861	0.0122433	0.00901453	11.0179	5.81951	5.64637	6.21263	9.19587	9.00808
Usp11	5.05702	-0.0738686	0.968948	0.0173288	0.0578406	0.0178436	0	0.0591625	0.0198857	48.6232	40.751	40.6408	31.0364	24.0428	27.3718
Zfp185	12.1675	0.0816201	0.969254	0.0299954	0.0942347	0.0655372	0.0199789	0.0789982	0.101921	20.5338	24.3202	21.9306	23.752	19.2002	21.4857
Ftsj1	4.12205	0.0707545	0.96984	0	0.034226	0.040623	0.015508	0.00847861	0.0367758	21.5312	25.4903	23.9772	18.341	18.244	19.328
Enox2	2.91983	-0.0503754	0.970068	0	0.0599556	0	0	0	0.040401	8.87932	11.5339	10.8644	6.76852	6.19932	6.5399
Elf4	3.5798	0.0480827	0.971267	0	0.0373915	0	0.0201939	0	0	10.1012	10.5749	10.7217	11.6973	10.0377	9.77811
Usp9x	67.5568	0.0609981	0.974819	0.0554613	0.119543	0.139241	0.0518901	0.103301	0.145077	83.6413	86.5285	79.0402	94.1673	70.6705	74.0215
Nsdhl	11.6551	0.0672334	0.975813	0.0470437	0.12878	0.119504	0.0468966	0.230672	0	30.5662	34.1043	34.6348	39.8547	31.4031	29.3001
Tceanc	3.16291	0.0526512	0.97817	0.015119	0.020007	0	0.0255089	0	0	2.88836	3.83884	3.46917	1.92902	2.05051	1.96281
Siah1b	3.11778	0.0598245	0.979229	0.0244415	0.0272227	0.0294054	0.0249053	0	0.0307975	5.4962	7.45415	7.52318	7.66163	5.81347	5.76734
Cstf2	16.5116	-0.0499551	0.979591	0.0605929	0.033777	0.0492687	0.0357045	0.0511879	0.0444711	24.6362	22.2361	21.509	22.6802	15.8135	16.957
Mtm1	3.37229	0.0355858	0.980451	0	0.0562752	0	0	0.029643	0.0307947	14.1211	17.9963	16.4243	11.1568	12.1928	12.7065
Zfp449	2.99759	0.0347736	0.980678	0	0.0172705	0.0329044	0	0.0328559	0.0170313	8.56864	9.26819	8.35259	7.43094	6.65293	6.3788
Fgd1	3.66922	-0.0343684	0.981392	0	0.0461711	0.0221534	0	0.0435639	0	18.0386	20.2097	19.793	11.6915	11.6771	12.0699
Taz	4.46633	-0.0458016	0.981766	0.0526251	0.0623401	0	0	0	0.13609	64.6153	67.9063	70.5587	37.3659	35.0893	37.4358
Ube2a	9.92246	-0.0329705	0.98343	0	0.148945	0.282544	0	0.156509	0.173918	61.405	86.7779	83.5818	74.5618	72.8156	75.2584
Tfe3	16.9352	0.0433722	0.98388	0.0497604	0.115055	0.0878309	0.0933365	0	0.0995057	47.482	44.5545	44.5557	29.0493	34.3885	35.4574
Phka2	13.064	0.0448288	0.984759	0.0126982	0.143141	0	0.0141733	0.0891342	0.0330197	12.3063	13.7008	13.1292	10.5868	8.49809	9.10054
Hsd17b10	7.28719	0.0300693	0.984903	0	0.502843	0	0	0	0.52777	174.184	202.765	206.638	93.4908	93.8108	91.2955
Zfp280c	4.04392	-0.028278	0.984903	0	0.0508498	0.016379	0	0.0324769	0.017632	14.9643	17.2776	15.7633	12.1292	9.3921	10.0549
Akap17b	0.749398	0.0232827	0.984903	0	0	0.00826051	0	0.00843729	0	2.78903	3.04267	2.69953	1.54133	1.82889	1.90098
Med12	22.5922	0.0370239	0.985516	0.0412352	0.0244627	0.0671947	0.0568805	0.0201956	0.0267157	30.2592	25.9135	25.093	21.2631	15.8237	18.4007
Nkap	4.37054	-0.0355127	0.985516	0.00970554	0.0108217	0.0441059	0	0.0341793	0.0243188	18.0974	21.1534	19.0641	15.2503	15.6609	16.5568
Timp1	8.05497	-0.037602	0.986086	0.0667774	0.146798	0.333936	0.0649409	0.226193	0.158434	138.735	109.586	110.465	157.684	161.202	150.358
Ebp	6.82588	0.0347184	0.987463	0.0188493	0.0407441	0.170201	0.0366784	0.0947203	0.0808455	33.3093	37.7655	38.4985	45.1336	36.5166	35.8177
Phf6	12.9978	0.0344885	0.987463	0.0330735	0.088969	0.0400784	0.0161698	0.0643437	0.0893895	38.1244	43.5885	39.2328	43.3547	37.8279	37.215
Snx12	39.2961	-0.0252918	0.987738	0.17231	0.556821	0	0.235135	0.313736	0	52.0351	63.8813	61.9547	50.8037	48.9314	50.7753
Eif1ax	8.50214	-0.0275458	0.988402	0	0.380764	0.246784	0.123022	0	0.267042	268.44	284.118	279.189	292.89	225.208	222.352
Porcn	5.78051	-0.0187479	0.988844	0	0.0797425	0.070686	0.0555947	0	0	9.38678	10.041	10.5258	5.54834	6.89106	7.80245
1110012L19Rik	3.45323	-0.0239055	0.989465	0.042962	0.102767	0.0448342	0	0.144509	0.0482831	31.3339	40.8233	41.043	24.9447	29.6434	26.9722
Trmt2b	5.93886	-0.0273812	0.989471	0.00892953	0.0396435	0.045455	0.0264394	0.0199271	0.0214634	21.5105	22.067	20.5694	16.9744	16.6878	18.5982
Slc35a2	8.54913	-0.023047	0.98975	0.0392524	0.047655	0.0909064	0	0.0421742	0.145294	31.2452	34.9083	38.1119	26.4618	25.597	26.5939
2210013O21Rik	11.8737	0.0242472	0.989978	0.18085	0.35681	0.239103	0.0790285	0.422654	0.271523	75.6678	74.7029	77.9796	72.3655	71.1474	70.5732
Fam120c	4.25071	-0.00972777	0.992996	0	0.0135037	0.0256749	0	0	0.0324631	11.0878	12.5773	11.4953	7.21882	7.34678	8.24305
Diap2	8.7082	0.0140932	0.993167	0.0162919	0.0175519	0.0181465	0.00793709	0.046217	0	19.1447	23.1884	21.5176	23.1675	20.5934	22.9388
Ccdc120	2.4161	0.0085472	0.993259	0	0.043715	0	0	0.0212398	0.0229285	13.1018	15.1592	14.8871	10.7613	11.7907	12.5659
Hs6st2	52.2788	-0.0107469	0.995282	0.0874953	0.30576	0.244573	0.0209447	0.244945	0.358939	123.95	159.732	150.296	95.8511	126.91	136.469
Cdkl5	13.9883	0.00597167	0.997553	0.115029	0.0538085	0	0.115784	0.0266417	0	6.95311	5.59242	4.87958	6.43282	3.63398	4.2766
Efnb1	1387.63	-0.00287114	0.997813	6.19703	7.2218	8.04415	7.49963	4.80968	4.80458	88.4725	150.002	154.332	114.77	101.676	102.426
Txlng	8.2614	0.00300041	0.998871	0.0115035	0.0261033	0.0498939	0	0.048552	0.0381908	10.8624	16.4082	14.7222	7.44812	10.781	11.2194
2310010G23Rik	0	NA	NA	0	0	0	0	0	0	1.85023	2.18756	2.09734	1.55558	1.64527	1.46119
3830403N18Rik	0	NA	NA	0	0	0	0	0	0	1.21476	2.20345	1.89479	1.563	5.51813	5.7463
5730405O15Rik	0	NA	NA	0	0	0	0	0	0	3.37585	2.14201	2.25403	1.03694	0.922001	1.36216
9530027J09Rik	0	NA	NA	0	0.000405794	0	0.000360233	0.000307931	0.000696491	0.159419	0.0959076	0.171491	0.145287	0.11396	0.136693
Ace2	0	NA	NA	0	0	0	0	0	0	0.249284	0.0953509	0.115797	0.768222	1.3594	1.2977
Aff2	0	NA	NA	0	0	0	0	0	0	0.630668	0.222096	0.133704	2.69272	1.17425	1.31229
Alas2	0	NA	NA	0	0	0	0	0	0	0.824367	1.13568	0.886793	0.702307	0.79003	0.753417
Apoo-ps	0	NA	NA	0	0	0	0	0	0	0	0	0	0	0	0
Arhgap4	0	NA	NA	0	0	0	0	0	0	0.876778	1.05351	1.12378	0.443126	0.630125	0.611521
Arxes2	0	NA	NA	0	0	0	0	0	0	1.70303	3.27995	3.21681	1.55285	1.88991	1.68599
Ccdc160	0	NA	NA	0	0	0	0	0	0	5.59296	9.6241	8.96688	2.54159	2.78744	2.84519
Cited1	0	NA	NA	0	0	0	0	0	0	8.41535	50.52	54.2718	25.2832	16.5001	16.4837
Cmc4	0	NA	NA	0	0	0	0	0	0	5.7602	12.2612	11.4919	5.57984	7.20888	7.50109
Dcx	0	NA	NA	0	0	0	0	0	0	0.0406026	0.126544	0.0825015	1.25471	1.95475	1.83081
Ddx26b	0	NA	NA	0	0	0	0	0	0	4.30589	5.09892	4.66113	0.874892	0.549539	0.560318
Foxp3	0	NA	NA	0	0.000214084	0.00056969	0	0	0.000198868	0.0998899	0.0823683	0.0842625	0.0416277	0.0612357	0.0587024
Frmpd4	0	NA	NA	0	0	0	0	0	0	0.259674	0.329689	0.316093	0.128506	0.214904	0.252364
Gja6	0	NA	NA	0	0	0	0	0	0	0.112623	0.298675	0.363454	0.587741	0.429312	0.305885
Glra4	0	NA	NA	0	0.000391233	0	0	0	0	0.043907	0.0324511	0.015744	0.0144856	0.017047	0
Gm6938	0	NA	NA	0	0	0	0	0	0	1.95527	2.55444	2.9101	1.13993	1.87186	1.83384
Gpr173	0	NA	NA	0	0	0	0	0	0	0.282713	3.54691	3.80153	4.75685	3.96649	3.7033
Heph	0	NA	NA	0	0	0	0	0	0	0.146189	0.507691	0.381915	0.161915	0.356767	0.324968
Iqsec2	0	NA	NA	0	0	0	0	0	0	11.7244	8.3525	7.76082	6.86361	6.37027	6.8497
Itgb1bp2	0	NA	NA	0	0	0	0	0	0	0.351369	0.501753	0.601327	0.695533	0.520877	0.556689
Mamld1	0	NA	NA	0	0	0	0	0	0	1.37991	0.44236	0.391987	0.561679	0.271357	0.275141
Map3k15	0	NA	NA	0.00118747	0.00100284	0.00131232	6.01263e-05	0.000138345	0.000269137	1.92237	1.23531	1.05118	0.0845547	0.0773104	0.153453
Mbnl3	0	NA	NA	0	0	0	0	0	0	1.59806	1.53649	1.48594	0.450223	0.288496	0.266825
Mcts1	0	NA	NA	0	0	0	0	0	0	62.047	65.4375	63.7786	62.2975	56.7286	57.078
Mir3112	0	NA	NA	0	0	0	0	0	0	0	0	0	0	0	0
Mir3113	0	NA	NA	0	0	0	0	0	0	1.90206	1.21949	0.876897	2.15149	1.58246	1.69126
Mir5116	0	NA	NA	0	0	0	0	0	0	0	0	0	0	0	0
Morf4l2	0	NA	NA	0	0	0	0	0	0	277.147	314.433	303.527	403.781	366.407	359.402
Mtcp1	0	NA	NA	0	0	0	0	0	0	3.52392	4.60571	4.52447	2.70022	2.6775	3.05026
Mum1l1	0	NA	NA	0	0	0	0	0	0	1.85472	3.44423	3.20982	1.5595	1.17016	0.956668
Pfkfb1	0	NA	NA	0	0	0	0	0	0	3.14692	3.35762	3.60239	3.84337	3.55475	2.95654
Plp1	0	NA	NA	0	0	0	0	0	0	3.77579	4.13635	3.93379	1.20646	1.21202	1.56922
Ppp1r3fos	0	NA	NA	0	0	0	0	0	0	0.125483	0.301696	0.257115	0.283878	0.201837	0.18596
Rbm3os	0	NA	NA	0	0	0	0	0	0	0.467104	0.634424	0.819829	0.437983	0.40089	0.642678
Rbmx2	0	NA	NA	0	0	0	0	0	0	9.98779	9.01287	8.39903	13.5792	8.96999	8.55429
Ribc1	0	NA	NA	0	0	0	0	0	0	4.66222	5.8618	5.79707	2.60579	3.11448	3.70415
Rnf113a1	0	NA	NA	0	0	0	0	0	0	9.83815	12.0906	12.8383	7.0618	7.88214	8.79032
Rragb	0	NA	NA	0	0	0	0	0	0	12.3217	21.2504	19.7897	8.12729	9.29023	9.70356
Slc10a3	0	NA	NA	0	0	0	0	0	0	15.2455	20.9232	20.9397	19.9032	16.472	18.4694
Slc7a3	0	NA	NA	0	0	0	0	0	0	0.658162	1.15084	1.53554	0.338397	0.248897	0.266009
SlcUbl4a	0	NA	NA	0	0	0	0	0	0	0.104385	0.03904	0.11229	0.120534	0.081056	0.108286
Spin4	0	NA	NA	0	0	0	0	0	0	1.172	1.6035	1.45758	1.24319	1.20382	1.05882
Syp	0	NA	NA	0	0	0	0	0	0	1.58917	1.56833	1.49471	0.247049	0.348881	0.466084
Taf9b	0	NA	NA	0	0	0	0	0	0	5.45525	12.8849	12.4953	13.7207	12.0763	12.897
Tmsb15b1	0	NA	NA	0	0	0	0	0	0	0.0470408	0.527796	0.65784	0.419027	0.493122	0.644142
Tmsb15b2	0	NA	NA	0	0	0	0	0	0	0	0	0	0	0	0
Tmsb15l	0	NA	NA	0	0	0	0	0	0	0	0	0	0	0	0
Trappc2	0	NA	NA	0	0	0	0	0	0	20.111	21.2621	21.7501	22.6301	20.6262	21.0025
Trpc5	0	NA	NA	0	0	0	0	0	0	0	0	0	0	0	0
Upf3b	0	NA	NA	0	0	0	0	0	0	36.5827	50.7458	46.9677	32.9007	28.8245	32.4394
Uprt	0	NA	NA	0	0	0	0	0	0	29.3793	29.4629	28.7273	22.5346	19.0567	22.4937
Zc3h12b	0	NA	NA	0	0	0	0	0	0	6.25358	4.05566	4.03364	3.24355	2.53758	3.17806
Zcchc12	0	NA	NA	0	0	0	0	0	0	0.245283	1.21726	1.13661	0.700292	0.703251	0.974733
Zxda	0	NA	NA	0	0	0	0	0	0	1.2647	3.0166	2.6385	1.14378	1.88856	1.87161
