# Supplementary material for: Orientation-dependent Dxz4 contacts shape the 3D structure of the inactive X chromosome
Source: Nat Commun. 2018 Apr 13;9:1445. doi: 10.1038/s41467-018-03694-y (PMC5899087; doi:10.1038/s41467-018-03694-y)
Supplement: Supplementary file 5 — Supplementary Data 3 [file 41467_2018_3694_MOESM5_ESM.xlsx]

## Sheet: Supp. Data 3
Supplementary Data 3: Differentially expressed autosomal genes between Del-hinge clone a and WT
As described in Supplementary Data 2, but for 2689 significantly differentially expressed autosomal genes based on biallelic expression. Sorted by chromosomal position.
	Locus			Diploid differential expression			TPM
Gene	chr	start	stop	Mean Expression	log2 fold change	Adjusted p-value	WT	WT 0u 5-aza-2dC rep1	WT 0u 5-aza-2dC rep2	Del-hinge a	Del-hinge 0u 5-aza-2dC rep1	Del-hinge 0u 5-aza-2dC rep2
Xkr4	chr1	3214481	3671498	59.4674	-2.28829	5.30071e-05	0.477346	0.452694	0.52572	0.0618688	0.0397139	0.0424443
Rb1cc1	chr1	6214661	6276104	44101.3	0.880981	0.000933725	75.9037	71.862	63.0815	134.383	104.908	109.782
Fam150a	chr1	6359330	6394731	430.382	-5.32026	1.06223e-22	26.1386	7.53438	6.31748	0	0.0560685	0.0299617
Adhfe1	chr1	9548045	9577968	305.309	-3.09199	6.26125e-20	3.06573	2.9009	2.73173	0.214875	0.314173	0.245688
Mybl1	chr1	9667410	9700209	1967.8	0.902764	0.00694579	4.02743	5.13242	4.55527	8.9647	6.35117	6.50931
A830018L16Rik	chr1	11414104	11975902	218.015	-1.74991	0.000900153	0.996065	0.483354	0.364308	0.140484	0.116018	0.173592
Eya1	chr1	14168957	14310199	6895.61	0.850993	0.000623453	17.9085	19.944	18.1399	33.1449	26.6663	28.6417
Msc	chr1	14753345	14755966	445.467	2.05394	0.00023452	0.49312	1.7543	1.9019	5.07111	8.25128	8.23466
Jph1	chr1	16994939	17097889	403.393	2.52355	1.1873e-07	0.279241	0.294027	0.337357	1.22882	3.11738	3.34775
Paqr8	chr1	20890621	20938756	4544.31	1.16036	9.98477e-06	10.1432	10.9089	9.83077	23.9028	18.0564	18.9663
Efhc1	chr1	20951625	20990841	557.89	-0.669935	0.0335555	5.26561	5.28886	4.90978	2.71227	2.69075	3.2716
Gsta3	chr1	21240584	21265575	388.409	1.00589	0.00646549	2.39858	2.73438	2.6906	4.13862	5.81165	5.33303
Kcnq5	chr1	21398402	21961942	183.311	-2.77614	1.39144e-08	0.934912	0.733614	0.585603	0.0380673	0.0895971	0.0920742
Lmbrd1	chr1	24678543	24766301	11166.4	-0.650971	0.00979336	42.8912	42.9544	39.7369	21.1063	25.5389	26.8227
Ptp4a1	chr1	30940302	30949755	2638.38	0.949928	0.0133929	5.03144	9.23107	8.52757	12.4843	13.2996	12.4644
Arhgef4	chr1	34801721	34812754	137.743	-1.21777	0.0204161	1.48376	0.947641	0.998599	0.346427	0.514037	0.397826
2010300C02Rik	chr1	37611675	37719811	489.64	-1.11503	0.0143672	3.32896	1.92864	1.87967	1.1014	0.816304	0.890111
Aff3	chr1	38175990	38627244	735.726	3.00006	7.24489e-16	0.375937	0.236464	0.20833	3.19653	2.26568	2.24419
Lonrf2	chr1	38794508	38821215	137.029	-3.10635	9.87807e-13	0.785036	0.876244	0.870737	0.0483101	0.0758034	0.0556979
Chst10	chr1	38863872	38898160	1392.61	-0.86943	0.0253246	7.70023	11.8191	11.6594	5.11799	3.87908	3.94797
Pdcl3	chr1	38987813	38997236	18402.1	0.561378	0.0231616	133.904	153.88	150.972	198.881	185.758	179.935
Npas2	chr1	39194271	39363240	1140.11	-1.78231	3.16912e-05	9.96481	4.4733	4.55455	1.54027	1.5652	1.69126
Slc9a2	chr1	40681711	40768885	15.1339	-1.54956	0.0309447	0.195099	0.0597001	0.108116	0.00585147	0	0
Pantr1	chr1	42648199	42694825	260.695	-1.59076	1.41268e-05	13.0865	11.4154	11.1074	2.88245	3.39214	3.81369
Pou3f3	chr1	42697145	42700209	10346.1	-1.27405	2.56653e-08	74.098	86.6238	84.3638	25.8292	32.1314	30.523
2900092D14Rik	chr1	42700335	42703176	1304.15	-1.41235	2.42266e-07	10.4817	12.8778	10.9862	3.08638	4.00466	4.12617
Fhl2	chr1	43123070	43196761	48432.3	0.619916	0.0090855	400.593	340.604	352.31	503.094	533.248	541.275
Col5a2	chr1	45374330	45503282	60313.7	2.15037	2.15251e-20	46.8056	58.9922	58.4434	200.808	251.755	237.123
Dnah7b	chr1	46066737	46373550	934.384	-1.48621	3.05366e-10	1.87766	1.96942	1.75474	0.574116	0.53504	0.609391
Slc39a10	chr1	46807543	46853509	11036.1	-1.12045	0.00038758	61.9777	41.7588	38.8635	19.9984	19.3746	20.8051
Tmeff2	chr1	50927522	51187270	950.849	1.49896	0.0425513	0.142249	1.17274	1.13103	9.50034	6.63467	5.6126
Sdpr	chr1	51289125	51302960	18217.2	2.61649	1.55017e-15	21.4148	27.463	26.1196	194.905	115.244	111.723
Mfsd6	chr1	52656304	52727318	8540.91	0.613293	0.00466335	20.3295	20.0491	18.7136	27.4119	27.173	27.7536
Hibch	chr1	52845045	52920860	4124.87	-0.573258	0.016555	47.3371	49.7535	48.1059	26.7245	30.0103	30.927
Hecw2	chr1	53806873	54195034	926.109	0.694758	0.0237715	0.967499	1.06918	1.06624	1.34891	1.59167	1.75101
Ankrd44	chr1	54645339	54926387	11319.8	0.736194	0.0374134	19.6251	25.7967	24.6533	40.4689	27.156	29.5883
Coq10b	chr1	55052769	55072702	7880.93	0.6616	0.00564263	53.0513	65.473	59.658	81.686	82.8058	85.3097
Rftn2	chr1	55170159	55226782	329.353	-4.83581	1.46067e-22	4.19085	1.8216	1.5108	0.0222407	0.0196301	0.0489526
Plcl1	chr1	55405945	55754285	8141.73	0.830843	0.00209397	14.4257	15.5882	13.8304	26.5351	19.9142	21.7697
Cdk15	chr1	59256906	59352369	380.412	-3.11288	1.68415e-19	8.59872	7.29463	6.72308	0.525856	0.732838	0.783223
Raph1	chr1	60483184	60566765	6603.62	1.30884	1.34666e-11	6.59144	7.18463	6.73971	15.5541	14.5238	15.8467
Pard3b	chr1	61638823	62642284	5112.84	-0.593646	0.0389479	10.7881	14.1225	13.1536	7.38461	6.43468	7.24161
Ccnyl1	chr1	64691344	64725642	5266.57	0.786526	0.0108975	21.2934	22.188	21.1059	39.39	27.7786	29.4072
Fzd5	chr1	64730557	64737750	8660.38	1.1107	0.000410772	14.274	11.2701	10.921	29.6655	21.2424	22.0001
Map2	chr1	66175328	66442583	33.8415	-2.89718	5.82288e-06	0.250654	0.13432	0.169025	0	0	0.00465709
Fn1	chr1	71585472	71653234	781334	1.23764	0.000148161	1047.82	704.634	699.8	2203.03	1703.87	1713.77
Smarcal1	chr1	72583250	72636790	5425.03	-0.813878	9.95967e-05	17.3049	17.4251	16.4981	8.22133	8.71151	9.19178
Igfbp2	chr1	72824479	72852471	480727	2.35755	4.21691e-24	1579.35	2069.57	2163.8	8841.68	9923.24	8600.45
Igfbp5	chr1	72858064	72874865	4784.33	-2.09353	0.00205811	47.2671	6.56636	6.22726	0.136168	0.0698509	0.0570879
Pnkd	chr1	74285033	74353692	9322.31	-0.874566	1.20651e-05	57.7459	56.1117	57.6377	27.8031	26.9673	27.514
Tmbim1	chr1	74288246	74304336	6880.91	0.815906	0.000876384	32.6354	37.4397	38.3587	51.846	61.3783	61.5791
Catip	chr1	74362107	74369321	131.32	-2.74215	1.24488e-09	2.15257	1.57703	1.60716	0.17511	0.148831	0.195771
Ptprn	chr1	75247040	75264208	147.449	1.55877	0.00189562	0.385562	0.281845	0.150821	0.982931	0.973022	0.916293
Speg	chr1	75375296	75432306	6274.38	-0.898689	0.00294094	12.0633	10.7642	10.9388	4.35693	6.23875	6.35726
Slc4a3	chr1	75546265	75559431	7744.42	-0.745824	0.00933201	41.5715	30.8919	31.6639	18.8146	18.5613	19.7796
Epha4	chr1	77367184	77515088	26661.6	1.56497	7.32111e-11	29.2957	40.3759	37.3452	90.8911	95.058	100.094
Scg2	chr1	79434668	79440090	243.869	-2.13455	0.00076406	4.99445	0.78322	0.929711	0.329001	0.212947	0.237933
Ap1s3	chr1	79606875	79671972	3581.76	0.566454	0.0221656	15.5959	18.1189	16.6688	22.5926	21.6029	21.5418
Serpine2	chr1	79794320	79858665	80.2743	-1.76083	0.0132088	2.38164	0.0789254	0.108101	0.0397843	0.0702288	0.0250191
Dock10	chr1	80501067	80758553	12.3535	-1.59098	0.0238662	0.0437519	0.0613619	0.0676561	0	0	0
Col4a4	chr1	82450722	82586849	42663.3	0.961713	0.00630113	51.7516	68.5493	65.6882	83.4138	128.486	140.375
Col4a3	chr1	82586920	82722059	103173	1.20867	0.00883207	80.2409	147.717	133.877	167.345	330.955	363.304
Pid1	chr1	84036292	84284645	5059.6	1.30619	0.00194426	22.757	10.6773	10.6201	39.1924	43.3809	42.8741
Htr2b	chr1	86099036	86111970	79.7134	1.91689	0.00510231	0.139533	0.0670953	0.117935	0.305799	1.77614	1.78659
Ngef	chr1	87476828	87573870	605.74	-2.329	1.37953e-07	6.91415	3.22494	3.47269	0.833513	0.511774	0.607733
Neu2	chr1	87574026	87597840	54.2425	-2.10935	0.000471992	0.984842	0.529474	0.662138	0.0913824	0.0477961	0.127705
Ugt1a7c	chr1	88095000	88220002	1870.26	-4.22062	1.60932e-38	21.6415	14.7786	14.0882	0.521218	0.584174	1.01455
Ugt1a6b	chr1	88103256	88218998	38.5302	-2.587	3.37892e-05	0.621419	0.474925	0.397211	0.0267412	0.0104899	0.0336334
Ugt1a6a	chr1	88134808	88220002	298.764	-2.83168	4.07148e-09	3.6211	2.09108	1.66173	0.142369	0.240388	0.350339
Ugt1a2	chr1	88200610	88220002	129.527	-4.2976	6.39726e-18	1.5266	0.982893	1.21259	0.0127506	0.0300105	0.0240553
Ugt1a1	chr1	88211958	88220002	28.2984	-2.39297	0.000319729	0.306982	0.308554	0.213272	0	0.0223475	0
Arl4c	chr1	88698225	88702191	27599.9	-0.940638	0.00078127	174.512	134.254	128.258	63.3584	74.7741	75.0601
Gbx2	chr1	89927961	89931176	1079.71	1.38913	2.26653e-09	4.36136	4.53378	4.81702	10.9022	11.0198	11.0882
Col6a3	chr1	90766859	90843971	24.1253	-2.01104	0.00350167	0.0609565	0.0726675	0.0819656	0.00565608	0.00443748	0
Rab17	chr1	90958132	90969620	75.26	-2.68698	1.75504e-06	1.23905	1.2001	1.08226	0.0419266	0.123351	0.105465
Lrrfip1	chr1	90998726	91128944	31353.4	0.545314	0.0275496	77.8715	69.1194	66.8492	98.484	92.8671	95.0129
Scly	chr1	91298337	91321080	12285	-0.71331	0.0339414	111.002	117.09	123.394	48.4169	72.6833	76.2361
Twist2	chr1	91801476	91848027	273.797	-2.52099	4.34072e-06	4.73775	8.0001	7.72097	0.23368	1.00834	0.724972
Gpc1	chr1	92831685	92860196	55313.8	0.676439	0.0193549	179.701	210.046	213.936	317.124	251.877	253.923
Sned1	chr1	93235896	93296448	3224.08	-5.11166	1.36014e-43	31.5349	15.4952	14.9455	0.415728	0.327952	0.367737
Mterf4	chr1	93299210	93305870	4608.01	-1.70167	5.57955e-12	39.352	32.0749	31.5831	8.37914	10.3397	10.0502
Sept2	chr1	93478992	93509732	64997	0.767684	0.0108682	196.679	282.178	264.325	386.708	347.569	344.363
Bok	chr1	93685693	93695762	9463.89	2.58523	1.09895e-10	15.9641	32.927	36.0059	133.925	219.202	206.213
Pam	chr1	97821093	98095632	22642	0.832856	0.000725128	59.9496	71.2727	68.079	94.9777	114.657	117.107
Serpinb7	chr1	107422688	107452689	38.3562	2.21699	0.000488715	0.0766065	0.0368367	0.0353175	0.541579	0.509876	0.613047
Serpinb8	chr1	107590005	107608978	3576.06	-0.687271	0.0209095	25.4165	20.0001	18.6552	11.7514	11.8841	13.2639
Steap3	chr1	120226415	120271082	12365.5	-0.724702	0.0123144	88.9153	72.0123	73.6016	37.5973	46.5698	49.6988
Nckap5	chr1	125913635	126830632	341.761	-1.87359	0.000252951	0.818639	1.67834	1.64131	0.148052	0.319951	0.287779
Cxcr4	chr1	128588198	128592299	104.471	-2.86044	9.00802e-06	3.26726	0.536467	0.465358	0	0	0.056686
Thsd7b	chr1	129273303	130219278	17.5913	-1.67022	0.0192876	0.1288	0.0592874	0.0461845	0	0	0.00822233
C4bp	chr1	130635920	130661618	1183.95	1.78614	2.72309e-05	2.50048	5.84486	5.48585	15.5221	14.3835	14.3348
Klhdc8a	chr1	132298625	132307357	55505.7	0.540103	0.015772	167.602	175.218	186.59	218.032	239.841	239.295
Tmcc2	chr1	132356314	132391281	4383.74	0.739282	0.0131514	13.2263	18.3663	17.9737	23.4182	24.2156	24.9683
Plekha6	chr1	133246096	133303435	2705.96	-4.3085	2.23117e-27	14.0544	9.38058	9.01459	0.197348	0.435457	0.49987
Golt1a	chr1	133309822	133323026	346.268	-3.45548	4.22474e-21	6.07644	5.5347	5.62001	0.255213	0.45704	0.432639
Kiss1	chr1	133327211	133329722	15.5763	-1.53194	0.0372714	1.29068	0.607285	0.716604	0.0824161	0.0484947	0
Sox13	chr1	133382299	133424212	1670.94	-0.673746	0.0294868	9.01248	10.381	10.4436	4.62501	6.03548	6.00634
Atp2b4	chr1	133702673	133753747	3201.92	1.07513	0.00148492	4.82901	3.25814	2.94696	8.24765	7.60588	7.35065
Chil1	chr1	134182403	134190031	101.734	-1.90858	0.00611915	1.45498	2.23609	2.23594	0.0121014	0.35603	0.152203
Adora1	chr1	134199214	134235457	279.513	-6.18249	5.02731e-37	1.8809	1.31799	1.26745	0	0.00413359	0
Lgr6	chr1	134986352	135105276	261.43	-1.53923	0.0199978	1.74418	2.20639	2.16445	0.11283	0.564322	0.745031
Lmod1	chr1	135324812	135368065	5305.37	3.79631	2.82733e-70	2.51981	3.02706	2.85151	39.3644	36.3791	34.1196
Shisa4	chr1	135371455	135375063	9287.84	0.613854	0.0131485	92.53	110.497	109.412	135.191	147.655	143.377
Csrp1	chr1	135729196	135752229	64802	1.75146	1.4806e-07	276.384	236.18	237.572	1067.8	651.656	611.495
Tnnt2	chr1	135836333	135852268	241.293	1.54042	0.0216614	0.725751	1.42501	1.56142	1.64885	8.45326	7.20703
Kif21b	chr1	136131400	136178014	555.733	-5.76507	1.60013e-32	2.84434	1.13577	1.18881	0.0112069	0.00527544	0.00281907
Gm5833	chr1	138640094	138682075	229.515	1.04223	0.0202168	1.0593	1.32058	1.40425	2.03333	2.90385	2.78383
Lhx9	chr1	138825185	138847579	2195.72	-3.78489	1.5802e-18	16.7147	7.58776	7.26712	0.625617	0.31374	0.366606
Pla2g4a	chr1	149829618	149961290	4167.73	0.957327	0.00259886	17.6321	12.5154	12.0576	24.653	28.8388	30.0633
Ptgs2	chr1	150100123	150108012	4416.69	3.33953	1.3206e-56	2.96437	3.19185	2.65826	30.9177	26.7228	26.8297
Hmcn1	chr1	150562501	150993435	101.203	-1.36891	0.0185331	0.16914	0.110069	0.111595	0.0468738	0.0262677	0.0322848
Arpc5	chr1	152766541	152775580	31212.4	0.730433	0.0353192	158.632	247.324	239.069	280.352	339.968	328.907
Ncf2	chr1	152807889	152836990	99.3691	1.95317	0.00023452	0.135233	0.339164	0.171146	0.866068	1.05627	1.04967
Lamc2	chr1	153122755	153186447	1141.27	1.41537	0.000799043	2.00751	1.75437	1.53146	3.23766	6.77258	6.44669
Lamc1	chr1	153218921	153332786	58244.2	0.883597	0.000232757	81.5334	95.4899	92.1436	158.124	134.607	139.173
Glul	chr1	153899928	153909723	8386.19	-0.709049	0.00812813	65.4914	58.7717	57.2977	29.3736	36.9927	36.9626
Ier5	chr1	155096366	155099636	22551.4	1.07741	0.00278466	51.1284	89.6838	90.1293	134.842	149.182	145.155
Stx6	chr1	155158702	155203517	11845.2	0.52954	0.0446938	58.3584	69.6992	72.6067	84.0758	85.6003	84.4812
Ralgps2	chr1	156804165	156939626	1056.79	-1.53463	3.61703e-05	4.16029	3.48869	3.13616	1.28945	0.778961	0.792873
Sec16b	chr1	157506795	157568424	452.418	1.81774	1.70238e-05	0.4219	0.797256	0.831261	2.04392	2.57087	2.65917
Fmo1	chr1	162829560	162866548	1240.91	-1.07126	0.0234493	14.3296	10.3599	10.2956	6.30926	3.30915	2.96195
Fmo2	chr1	162875046	162898712	29.2615	-1.95745	0.00390093	0.290945	0.277821	0.199773	0.0306343	0.0144205	0.0154119
F5	chr1	164151834	164220277	7645.02	4.11795	2.4061e-33	0.930722	1.87345	1.84699	31.1221	25.7005	28.7022
Ccdc181	chr1	164275597	164287847	4316.55	-0.674445	0.0247602	41.6504	53.5629	50.0769	22.5844	28.0369	29.3273
Atp1b1	chr1	164437098	164458355	113915	-1.40714	1.36402e-06	1272.43	906.055	838.387	362.926	310.456	329.22
Rcsd1	chr1	165648944	165708094	67.216	-1.70029	0.0158566	0.293908	1.31906	1.05666	0.0459308	0.135131	0.115538
Ildr2	chr1	166254138	166316832	772.068	-6.20127	2.00731e-35	4.6027	1.5905	1.52491	0.00494896	0.00291203	0.00622448
Pogk	chr1	166393611	166409828	10780.6	-0.652596	0.0107079	27.5887	32.9854	30.9379	17.6465	15.0521	16.2649
Uck2	chr1	167226083	167285127	8614.11	0.728729	0.00139754	78.0317	80.1514	81.6146	125.876	111.074	114.846
Aldh9a1	chr1	167349990	167368530	10340	-0.574636	0.0109714	70.1023	76.1273	73.9289	44.0601	41.6116	42.5578
Rgs4	chr1	169741476	169747642	1389.71	-3.29932	1.00109e-51	14.0856	15.3234	13.7397	1.19536	1.37401	0.987727
1700084C01Rik	chr1	169928938	169934653	33.2815	-1.64555	0.0235113	0.803091	0.643618	0.617076	0	0.0668149	0.107113
Hsd17b7	chr1	169949536	169969205	6724.26	1.20679	0.000331096	12.3933	16.7318	14.8665	37.1516	23.6169	25.3193
Uap1	chr1	170141222	170174964	17324.3	0.634193	0.0129012	64.8589	80.3596	78.6952	102.971	99.8246	100.595
Olfml2b	chr1	170644531	170682789	4337.29	1.89875	0.000797842	2.85576	11.0049	11.7641	22.2157	49.459	47.0785
Tomm40l	chr1	171217802	171222514	5779.61	-0.72299	0.000559579	41.5564	39.9052	40.8462	21.6011	22.4141	21.9919
B4galt3	chr1	171270327	171276895	5920.7	-0.632663	0.0108251	60.8261	58.7142	59.3394	30.8941	36.5375	38.0975
Ppox	chr1	171276991	171281186	3277.55	-0.558059	0.0211449	34.8491	34.7363	38.0127	20.1698	22.006	23.2649
Slamf9	chr1	172475359	172478409	25.4794	1.738	0.0149455	0.0901787	0.0809441	0	0.803287	0.420146	0.359226
Ifi203	chr1	173920400	173942672	89.9274	-1.37169	0.0456317	0.717779	0.26529	0.236182	0.137905	0.0737683	0.0893521
Ifi202b	chr1	173962568	173982844	338.804	-1.76148	0.00931183	9.23312	1.62553	1.5956	1.06976	0.334819	0.372152
Rgs7	chr1	175059075	175492545	14.1654	-1.56664	0.0281714	0.265713	0.139748	0.0714587	0	0	0.0103366
Opn3	chr1	175662420	175692632	310.417	1.00088	0.0244818	1.56429	1.97779	2.19761	4.15947	2.93699	2.93546
Hmga2-ps1	chr1	176834623	176836133	55.7946	-2.93104	1.9768e-06	1.68216	0.767227	0.617893	0.0270718	0.0318588	0.0340492
Efcab2	chr1	178405880	178483249	579.75	-1.10499	0.00051087	4.65419	6.22621	5.44427	1.91668	2.07553	2.40055
Smyd3	chr1	178955038	179518003	1811.17	-0.792814	0.0226612	9.21906	11.2371	11.2816	4.13566	6.2228	5.91243
Enah	chr1	181896385	182019980	50399.9	0.694767	0.00259886	51.8071	51.8933	49.0012	68.3779	81.0942	82.5826
Taf1a	chr1	183388884	183410206	2902.43	-1.01195	0.00044381	30.0112	21.8353	22.7249	11.5207	10.7668	10.9271
Lyplal1	chr1	186087731	186117310	3124.02	-1.00913	0.000170965	46.1732	42.3	42.3024	16.4084	21.0029	22.4795
Spata17	chr1	187048406	187215446	84.0197	-1.79922	0.000549969	1.41857	1.38036	1.35044	0.223651	0.292442	0.328176
Esrrg	chr1	187609005	188214884	1892.84	-3.06753	7.98234e-47	9.6741	11.5478	9.57065	1.02196	0.883681	1.07343
Prox1	chr1	190121776	190170680	391.187	1.77841	2.47058e-07	0.758748	0.53207	0.553086	2.08493	2.01172	2.70307
Batf3	chr1	191098413	191108943	78.4616	-1.37151	0.0115304	2.72638	3.15662	2.49604	0.775082	0.574308	1.01095
Atf3	chr1	191170296	191183333	4873.82	-0.771841	0.0158937	54.6789	49.8348	48.8927	21.4943	31.1623	31.8477
Ppp2r5a	chr1	191351980	191397041	9062.78	-0.795293	0.000185831	64.8474	62.0455	56.5459	30.9373	32.5993	31.4374
Traf5	chr1	191997202	192092599	961.727	-1.67743	1.34494e-07	13.751	9.64146	9.67552	3.21602	2.57633	3.0215
Kcnh1	chr1	192190776	192510159	489.723	-2.0733	1.82158e-06	2.4562	1.32831	1.2766	0.254113	0.388762	0.379978
Sertad4	chr1	192844487	192855752	5950.89	1.19686	1.04048e-09	17.7667	16.9298	16.7999	35.3494	36.7343	37.6725
Gm15867	chr1	192854927	192856855	923.024	1.63849	3.67332e-07	5.55826	8.73556	8.17377	21.9021	20.9982	20.1614
Cr2	chr1	195136810	195176715	255.765	-5.77581	1.74367e-31	1.70677	0.996691	1.02359	0.00329293	0	0.00414163
Phyh	chr2	4918995	4938743	1983.97	-5.99684	2.54595e-45	60.6778	28.0904	27.2183	0.166398	0.342687	0.366248
Ccdc3	chr2	5137775	5230866	14.9078	-1.5327	0.0319538	0.279696	0.0784546	0.0919346	0	0	0.0096716
Camk1d	chr2	5293456	5714762	346.638	-4.09246	3.23094e-16	2.27548	0.874171	0.668681	0.0306226	0.0262091	0.0420165
Dhtkd1	chr2	5898059	5942792	102.299	-3.32413	3.3855e-08	1.44294	0.452262	0.414759	0.0231278	0.00680435	0.00727217
Proser2	chr2	6098499	6130185	12760.3	1.18081	2.71911e-05	37.0577	32.1252	32.1486	83.702	62.1805	62.4133
Echdc3	chr2	6188464	6212994	1756.45	-1.06722	0.000312948	23.295	20.7151	20.67	7.55754	10.7125	10.2289
Sfmbt2	chr2	10370450	10595253	172.584	-4.76762	1.37227e-17	0.915458	0.30941	0.350145	0	0	0.00281383
Pfkfb3	chr2	11471430	11553929	3046.45	-1.54163	0.000603375	20.4985	8.98922	8.88758	4.42901	3.19103	3.4007
Fam188a	chr2	12347263	12419460	6824.46	0.820599	0.00178985	34.2736	36.8062	32.6413	61.668	48.5913	50.4997
Rsu1	chr2	13076966	13271415	21656.9	0.839755	0.00178208	151.994	166.779	164.984	291.172	229.467	228.229
St8sia6	chr2	13654935	13793520	38.3369	-2.8046	8.28345e-06	0.48375	0.315391	0.281288	0.00647015	0.00761424	0.0162755
Hacd1	chr2	14026830	14056035	2836.45	1.43232	1.10902e-08	21.5933	26.5263	27.7464	64.6633	59.9425	56.1323
Cacnb2	chr2	14604305	14987908	61.3797	-2.75661	2.24655e-05	0.77963	0.156204	0.104834	0	0	0
Plxdc2	chr2	16356303	16755839	20062.2	1.39934	0.00108524	17.818	31.5618	28.9236	43.3998	82.6997	87.5789
Nebl	chr2	17346733	17731068	189.799	1.90707	0.000103376	0.291053	0.482066	0.365276	1.09055	2.00176	2.10488
A930004D18Rik	chr2	18025188	18037741	1324.51	0.828711	0.0403828	4.30251	4.13414	4.03073	8.68511	5.20287	5.34889
Pip4k2a	chr2	18842255	18998121	4623.36	0.593418	0.0189883	17.8487	17.2692	16.7235	25.2266	22.2586	22.4632
4930426L09Rik	chr2	18998318	18999804	133.935	1.74505	0.000529605	0.59757	0.483363	0.568075	2.69588	1.61867	1.60886
Arhgap21	chr2	20847918	20967721	19522.2	0.792492	0.0270118	36.2813	31.2327	28.5937	63.8827	41.155	43.3872
Gm13375	chr2	20968873	20970348	1317.37	0.791218	0.0238662	9.14008	13.049	13.6977	18.8159	16.8287	17.8001
Il1rn	chr2	24336859	24351491	491.972	-1.3181	0.043633	5.08791	4.46873	4.11934	0.402556	2.08266	2.00613
Cacna1b	chr2	24603888	24763152	229.783	-1.14039	0.025521	0.443606	0.60438	0.729432	0.244618	0.147627	0.155147
Pnpla7	chr2	24976032	25054072	2689.36	-0.814987	0.00949667	12.4652	12.451	12.625	5.02406	7.11276	7.52895
Abca2	chr2	25428673	25448539	30854.8	-0.532783	0.0267319	79.8471	70.1776	70.822	44.3191	46.6417	48.729
Ptgds	chr2	25466711	25469749	1792.43	-1.49078	0.000115205	39.9422	70.6333	73.0741	13.4061	17.6292	19.4799
Mamdc4	chr2	25563114	25571316	350.635	-0.789505	0.0268287	1.9564	1.77116	1.78163	0.937437	0.898234	0.947104
Gpsm1	chr2	26315532	26348237	6425.5	0.792062	0.00414002	18.2512	23.5923	24.557	34.1199	32.7705	33.0865
Fam69b	chr2	26628456	26636497	3344	-1.71574	5.9109e-11	60.8069	44.9263	45.3334	12.9541	14.5032	13.9313
Adamtsl2	chr2	27079380	27108613	40.5429	-1.69487	0.0186282	0.496845	0.235848	0.280939	0.0063045	0.0519351	0.0634352
Sardh	chr2	27188392	27247303	5097.89	1.09841	0.000148161	9.54165	12.917	13.8269	24.0445	20.9926	22.2216
Col5a1	chr2	27886424	28039510	48564.4	1.20849	4.2722e-05	45.1459	65.3025	67.9398	111.019	131.627	130.784
1700026L06Rik	chr2	28692079	28699651	43.0656	-2.05117	0.000817477	2.00046	1.76108	1.75467	0.213226	0.179235	0.268182
Cercam	chr2	29869493	29882840	1012.31	-2.48683	2.00508e-11	13.0751	8.79872	8.07585	1.06148	1.51496	2.0168
Wdr34	chr2	30031557	30048879	6946.52	-0.62279	0.0247416	71.3948	82.0742	86.8349	39.9246	49.3362	48.9006
Lrrc8a	chr2	30237768	30263790	7964.88	0.503465	0.0265977	24.9568	25.9481	26.0947	31.3555	33.6091	34.0767
Phyhd1	chr2	30266202	30282149	1208.45	-1.19705	0.00936072	14.1435	17.6781	18.2748	3.48823	7.49907	7.97164
1700001O22Rik	chr2	30795562	30803664	348.571	-1.49732	1.67667e-05	5.73709	5.11173	5.31981	1.34891	1.67814	1.97126
Prrx2	chr2	30845366	30881247	1853.54	1.30036	0.0192049	6.23734	21.2206	20.68	31.736	43.9523	38.3444
Fnbp1	chr2	31026205	31142008	9234.41	0.651536	0.0117681	22.4371	19.9621	18.9294	31.5263	27.5807	28.8044
Ncs1	chr2	31245922	31295471	15562	0.986591	7.12716e-05	41.5987	42.8894	42.1227	84.6086	67.886	68.2592
Prrc2b	chr2	32151147	32234537	61619.6	0.577627	0.00550929	77.0937	75.9509	74.2486	101.519	100.784	106.147
Dnm1	chr2	32308470	32353329	2024.9	-2.64987	8.54836e-16	16.5817	11.7786	12.1533	1.32105	2.0554	2.22783
Slc25a25	chr2	32414486	32451470	5425.03	1.07842	2.92461e-06	14.4673	12.1811	12.3602	24.6351	27.0104	27.3752
Ak1	chr2	32621757	32635058	19705.8	1.48221	2.95075e-07	59.1585	78.7299	81.0533	155.468	213.297	214.385
Ttc16	chr2	32757025	32775633	312.759	-1.23073	0.000539667	1.81291	2.06444	2.07827	0.615961	0.680756	0.84882
Stxbp1	chr2	32787606	32847237	10107.1	0.570928	0.013683	33.4385	33.445	33.1585	46.6504	42.0769	43.7374
Fam129b	chr2	32876133	32925253	66148.7	0.7923	0.00120353	206.09	219.292	225.739	299.692	381.402	373.307
Angptl2	chr2	33215960	33247714	1297.03	-2.74448	2.38811e-07	16.7294	6.21641	6.23741	0.415431	1.11048	1.51526
C130021I20Rik	chr2	33641192	33645663	1331.07	-1.13542	5.21082e-05	8.98572	6.98448	7.14482	3.21991	2.95702	3.16032
Hspa5	chr2	34772089	34776529	178520	0.623128	0.0369765	958.523	806.539	788.954	1360.51	1107.11	1094.65
Phf19	chr2	34893754	34913976	65.2862	-1.81497	0.00804827	0.81103	0.21666	0.207725	0.0709884	0.0321311	0.0549444
Morn5	chr2	36049472	36079709	166.062	-1.3551	0.00130436	6.04563	6.14516	5.4088	1.65883	1.88244	2.16089
Lhx6	chr2	36081952	36105408	1551.21	-1.10296	4.17823e-06	10.1609	9.72931	9.47092	3.697	4.45831	4.11803
Ptgs1	chr2	36230425	36252271	2740.66	-3.16234	7.73517e-16	39.9256	18.5782	18.2849	1.8043	2.32477	2.70884
Crb2	chr2	37776248	37799103	311.126	0.967555	0.0162696	0.447242	0.603619	0.596158	0.882106	1.16266	0.976322
Lhx2	chr2	38339280	38369737	1239.87	0.791014	0.0129469	4.43775	5.88294	6.13662	7.95099	8.99016	8.44141
Zeb2os	chr2	45111137	45114084	69.4525	-1.34625	0.0185331	1.19283	1.47219	1.20296	0.339423	0.399442	0.3341
Kif5c	chr2	49619313	49774778	6666.5	1.03109	3.25936e-05	11.512	9.18003	9.36656	18.4879	20.1711	21.028
Rnd3	chr2	51130438	51149111	17582.6	1.48664	3.78733e-11	49.8193	56.7003	54.3385	148.28	126.257	123.816
Cytip	chr2	58129138	58160122	686.759	-2.58685	1.35226e-17	3.19036	3.87854	3.5714	0.520335	0.264231	0.511005
Acvr1	chr2	58446437	58566828	5893.56	0.996054	0.000669585	22.5231	16.0464	15.9504	34.6376	36.9261	36.2612
Ccdc148	chr2	58821697	59018606	722.399	-1.55379	0.000954366	5.65631	4.65951	4.46736	0.763662	1.90973	1.78679
Tanc1	chr2	59612041	59846213	27226.4	0.72831	0.000452664	43.6533	42.6165	39.583	64.1444	60.4864	65.4805
Baz2b	chr2	59899362	60125740	10383.3	0.528771	0.0204161	17.8483	18.1646	16.263	23.3027	21.3858	23.2846
Rbms1	chr2	60751952	60963204	19056.7	0.992746	2.36513e-07	69.5052	69.0029	64.9002	120.128	123.871	129.62
Ifih1	chr2	62595792	62646255	549.665	-1.10041	0.0227826	3.12439	1.52397	1.51345	0.892525	0.801925	0.880349
Grb14	chr2	64912481	65022766	390.532	-2.03798	0.000164969	8.36972	2.93757	2.86167	0.614008	1.15123	0.955509
Galnt3	chr2	66082765	66124793	715.557	3.18704	2.7566e-15	0.611007	0.421392	0.253262	3.95025	7.03842	6.39189
Stk39	chr2	68210446	68471981	16344.5	1.00275	0.0423725	64.7384	40.8245	36.7121	137.667	66.7376	66.1165
Cers6	chr2	68861556	69111290	8157.41	0.813846	0.0371129	30.2512	19.055	17.0822	43.0835	34.4214	38.4037
Klhl23	chr2	69822369	69836651	5055.56	0.811807	0.0117668	13.736	12.2752	11.7593	24.2287	17.2599	17.5668
Gad1	chr2	70562163	70602012	1578.39	-1.97749	4.82268e-07	14.8986	12.0477	11.3583	1.67638	3.20116	3.72359
Dync1i2	chr2	71211705	71263302	34775.4	0.550446	0.0252613	177.774	160.754	149.126	224.406	214.858	217.159
Dlx2	chr2	71543407	71546754	355.068	1.1484	0.00475873	1.23588	1.60215	1.49116	3.50433	2.42187	2.5572
Zak	chr2	72285636	72442610	22321.6	1.34961	3.92322e-05	25.8533	17.8368	17.3816	60.7657	44.244	45.8749
Gpr155	chr2	73341505	73386480	586.746	1.24339	0.000985401	1.24185	1.0058	0.858156	2.01462	2.80192	3.13789
Chn1	chr2	73610659	73775346	3006.34	1.72639	1.34494e-07	4.37796	4.3908	4.25025	17.4483	10.6861	10.7486
Lnp	chr2	74514836	74578948	5159.02	0.711598	0.00514727	7.87206	7.19796	6.24544	11.2643	10.0983	10.8277
Fkbp7	chr2	76663033	76673098	2332.71	0.612377	0.0384773	36.6795	31.7623	29.364	42.722	50.7049	51.0993
Zfp385b	chr2	77410626	77816816	634.235	1.27753	0.0369258	0.558133	2.31513	2.14688	3.70506	3.98591	4.12661
Ctnnd1	chr2	84600780	84650740	52712.7	1.14086	2.39507e-05	112.084	83.3198	79.6809	197.71	197.879	199.187
2700094K13Rik	chr2	84669220	84670708	4265.37	1.16618	9.59962e-08	63.5647	57.8062	66.5133	136.934	124.164	119.411
Rtn4rl2	chr2	84871945	84886692	288.144	2.52522	2.19974e-05	0.915638	0.0917271	0.299011	3.85157	9.0462	8.34514
Tnks1bp1	chr2	85050459	85073048	46073.1	0.943178	0.000271802	98.727	79.2957	79.6669	167.283	146.359	147.98
1110051M20Rik	chr2	91277827	91444642	3053.57	1.23806	3.35777e-05	11.8333	17.8782	17.1522	32.5023	32.6343	32.4359
Lrp4	chr2	91457530	91513901	2269.83	0.987658	0.000588811	2.77263	2.63797	2.28122	5.37325	4.03745	4.38335
Dgkz	chr2	91932821	91963563	11644.3	1.04346	0.00241358	24.2635	30.8372	31.8057	41.7477	64.8336	68.0448
Chst1	chr2	92599706	92615252	347.02	-5.08766	1.21542e-23	6.24455	2.21163	2.26951	0.0228626	0.0358738	0.0191701
Trp53i11	chr2	93187583	93201757	7721.7	0.686782	0.033379	42.1784	30.003	30.3345	55.7816	51.5765	50.3133
Tspan18	chr2	93201759	93334487	6052.72	1.1098	0.0102176	20.0673	11.9836	11.4064	41.3797	25.6757	25.1109
Gm13807	chr2	93403546	93417830	25.0755	-2.23664	0.000943243	0.908959	0.375734	0.343085	0	0.018574	0
Cd82	chr2	93419101	93462950	2941.79	-3.33807	1.15048e-12	56.8024	32.0836	31.1776	1.13168	3.85642	3.16852
Gm13889	chr2	93955809	93957100	137.871	1.95499	0.00111971	0.415898	0.628163	0.447392	1.29823	4.43432	3.9626
Prr5l	chr2	101714284	101838980	1686.09	1.43326	3.61856e-07	3.64155	2.79857	2.94298	9.03352	7.16299	7.95614
Ldlrad3	chr2	101950200	102186460	3259.09	1.136	5.3945e-05	9.47513	7.47256	7.12462	18.4162	15.7608	15.9239
Fjx1	chr2	102449365	102451792	3169.91	0.862874	0.0410505	15.2904	14.4158	14.0593	17.4243	35.0741	32.1048
Pamr1	chr2	102550020	102643040	1143.98	-5.90221	1.66984e-39	18.813	7.76942	7.24664	0.0501312	0.0674236	0.108089
Ehf	chr2	103263432	103303196	210.127	-2.81408	3.10612e-06	2.54194	0.549283	0.394974	0.0745446	0.0493459	0.0644582
Caprin1	chr2	103762944	103797640	78001.1	0.657944	0.0151116	144.113	120.691	112.692	195.756	174.671	182.235
Cd59b	chr2	104071009	104084957	891.292	1.18823	6.28203e-05	11.8042	10.5954	9.54452	25.4976	20.7294	21.5087
Cd59a	chr2	104095800	104115410	15799.4	1.10373	9.9398e-06	97.1931	79.6377	74.0808	178.359	167.717	164.762
Cstf3	chr2	104590483	104665425	6341.58	0.626456	0.0232174	15.8761	16.1076	15.0666	24.3144	19.252	20.3131
Tcp11l1	chr2	104679979	104712162	2900.83	0.641775	0.0498014	12.113	8.90656	8.93144	15.6553	13.6704	15.0934
Them7	chr2	105224341	105379860	152.165	-1.77422	0.000133337	3.07567	2.02993	2.00183	0.52441	0.466617	0.643482
Dnajc24	chr2	105966707	106003549	1912.04	0.785871	0.00353264	20.875	18.4898	16.2438	30.6588	29.4543	29.6125
Mpped2	chr2	106693458	106868360	301.45	-2.23341	2.29234e-06	4.15583	2.23409	2.02837	0.537481	0.360186	0.328615
Bdnf	chr2	109674699	109727043	6354.56	1.22943	8.67911e-05	10.753	7.41973	7.08397	21.4194	18.5577	18.237
Olfr1314	chr2	112091760	112092699	94.5946	1.49042	0.00920679	0.879698	0.690913	0.425842	1.82843	2.8946	2.81984
Katnbl1	chr2	112379210	112414237	4822.24	0.832261	0.00336209	21.3815	19.0715	16.4511	34.9799	28.6838	29.0687
Aven	chr2	112492963	112631253	1702.81	0.746074	0.0198254	15.4916	12.2783	11.1147	22.0383	19.7361	19.9268
Fmn1	chr2	113327735	113716767	9404.26	0.947776	0.000257612	7.84122	6.47598	5.83791	11.731	12.505	13.6838
3110099E03Rik	chr2	115493512	115512201	41.4751	-1.61339	0.0203015	0.312419	0.595907	0.554528	0.0927649	0.027292	0.0583369
BC052040	chr2	115581715	115778768	1938.55	-0.893749	0.00176834	17.1171	14.1196	12.4787	7.22382	7.04234	6.89545
Meis2	chr2	115861263	116065058	6212.16	-0.933743	0.0141492	31.9115	20.9971	19.4184	13.2057	9.38022	10.4107
Gm13985	chr2	117804648	117812802	289.495	1.49258	0.00269992	0.766877	0.957013	0.816532	1.57999	3.39062	3.52633
Gm13986	chr2	117857290	118111202	145.411	2.43756	1.60189e-06	0.148825	0.153622	0.147287	0.707035	1.60171	1.42282
Thbs1	chr2	118111921	118127133	1.3372e+06	2.71333	4.78765e-42	1034.19	888.205	876.984	5715.2	6141.26	6275.3
Pak6	chr2	118663576	118698020	24.5109	-1.53362	0.0344375	0.197004	0.154726	0.121855	0.0194984	0.0172097	0.0367858
A430105I19Rik	chr2	118754144	118762661	12684.7	0.81901	0.01406	37.5754	25.3713	25.3095	46.9893	53.4264	58.5442
Chst14	chr2	118926496	118928583	5419.16	0.610483	0.0449734	37.611	29.876	29.2613	49.673	43.3468	44.1221
Spint1	chr2	119237359	119249513	7190.55	1.75039	0.00353669	5.26716	28.1222	30.4402	61.3895	93.6009	97.0178
Tyro3	chr2	119797739	119818103	3486.13	0.63827	0.0305937	10.424	7.92844	8.18656	13.1189	13.2738	12.9175
Mga	chr2	119897227	119969581	13611	0.689929	0.00351482	12.234	12.9648	11.6184	19.1246	15.6759	17.8147
Ehd4	chr2	120089486	120154575	17018	0.784922	0.0366503	73.9823	44.8629	44.8689	99.8968	90.3901	91.1324
Lrrc57	chr2	120604237	120609508	1999.38	1.10289	1.49186e-06	10.1839	9.49816	9.16949	19.7627	18.7309	18.6209
Map1a	chr2	121289601	121310832	2974.55	1.47336	4.56665e-05	1.61747	2.47419	2.45981	6.6369	4.34544	4.56651
Sord	chr2	122234838	122265337	2517.43	-1.11689	0.00997378	34.8753	17.3444	16.5209	9.37362	10.2432	10.0826
Gatm	chr2	122594472	122611277	18.1034	-1.4551	0.0416967	0.438076	0.0589824	0.065975	0	0	0.0109067
Fbn1	chr2	125300593	125506438	30060.7	1.21312	1.18986e-05	30.1399	29.5269	27.7392	73.4634	52.6745	53.9564
Fgf7	chr2	126034657	126091185	220.394	-2.41981	0.000220783	4.70674	0.45959	0.523776	0.0611952	0.144032	0.163556
Itpripl1	chr2	127138768	127143457	2991.46	0.801498	0.000520427	9.13237	10.2033	9.54003	15.5852	14.1464	14.9205
Dusp2	chr2	127336158	127338377	2829.49	1.75814	0.000176912	7.07083	15.6521	15.0066	27.8544	58.29	53.4638
Gm14005	chr2	128298662	128429351	1810.01	1.0193	0.00797347	5.18802	3.16849	3.34953	6.89197	9.79278	9.02326
Mertk	chr2	128698996	128802188	340.242	-1.63954	1.35522e-05	2.91611	2.13779	1.88091	0.643935	0.554818	0.672507
Tmem87b	chr2	128818302	128854261	10309.7	0.608724	0.0203852	31.794	27.1757	25.0937	40.047	39.7802	40.3905
Fbln7	chr2	128863931	128897034	1456.75	-1.71882	0.000991326	11.3726	15.8265	15.2426	1.29282	4.2418	4.43622
Slc20a1	chr2	129198772	129211612	24170.4	1.58767	1.15607e-08	53.7708	38.4965	37.085	138.394	120.44	125.552
Idh3b	chr2	130279308	130284451	22451.1	-0.508205	0.0460966	310.66	261.367	269.544	178.587	177.536	181.979
Gfra4	chr2	131039631	131043088	121.812	-3.67643	7.32358e-12	3.513	1.59209	1.83764	0.0409057	0.0802314	0.0857476
Siglec1	chr2	131069219	131086765	70.5663	-2.1493	0.00118696	0.55289	0.112459	0.135647	0.0192007	0.0263619	0.0281744
Cenpb	chr2	131177288	131180012	37082.8	0.596348	0.00761728	168.232	183.185	192.764	244.7	245.841	237.659
Adra1d	chr2	131545356	131562285	531.593	-6.00698	2.23248e-46	8.87627	5.55544	5.85526	0.051226	0.0301421	0.0322144
Prnp	chr2	131909927	131938436	40756.9	0.669995	0.0181349	122.566	155.176	151.14	178.827	222.178	220.301
Rassf2	chr2	131992849	132029988	337.028	-2.32305	4.96012e-05	3.31019	0.828028	0.905303	0.256291	0.185993	0.139683
Plcb4	chr2	135741829	136013068	5215.12	0.830003	0.0143401	17.9045	15.677	14.2482	31.8214	21.2584	23.2074
Jag1	chr2	137081450	137116520	25914.3	1.05674	0.000688712	41.7079	59.5433	53.994	108.417	83.4271	81.0853
Macrod2	chr2	140395429	142390050	806.918	0.956254	0.00870953	1.38465	2.0178	2.16815	3.29638	3.08719	3.02917
Flrt3	chr2	140658197	140671476	13634.4	2.55299	4.94925e-22	11.8434	15.1932	14.3904	87.9421	63.6829	67.7893
Dstn	chr2	143915330	143943324	60134.3	1.24753	1.09454e-06	316.057	297.567	278.69	749.344	585.852	573.593
Snx5	chr2	144250123	144270902	22608.5	-0.517155	0.0341626	158.35	187.202	171.689	98.4748	107.735	113.013
Dzank1	chr2	144470556	144527398	1353.66	-1.20099	6.08072e-07	4.3412	5.05736	4.72522	1.64268	1.88385	1.77628
Rbbp9	chr2	144542264	144550859	7649.2	-0.667254	0.0115936	79.9458	67.773	61.7796	39.7807	39.6769	40.9291
Slc24a3	chr2	145242610	145641939	7878.24	0.702658	0.0195179	29.691	27.3886	27.4925	48.3086	35.4193	37.8545
Kiz	chr2	146855888	146970089	6142.97	-0.581898	0.0445424	52.4341	62.9908	60.4447	29.6986	36.6283	38.2259
Foxa2	chr2	148042876	148046969	135.671	-4.29766	1.87169e-13	2.94515	0.713683	0.946704	0	0	0
Gm14139	chr2	150181754	150193279	52.4712	-1.5596	0.0293119	0.346572	1.44814	1.32414	0.130111	0.167037	0.074384
Acss1	chr2	150618110	150668240	51.8062	-2.00047	0.00369876	0.850399	0.0967039	0.0803538	0	0.0133853	0.00715279
Fkbp1a	chr2	151542482	151561691	32260.5	0.812581	0.000151806	198.978	208.887	203.772	338.662	311.893	301.787
Angpt4	chr2	151911331	151944654	2338.54	-1.77963	6.7622e-05	48.2125	32.3324	34.1207	5.18327	12.1996	12.6855
Srxn1	chr2	152105523	152111376	10056.7	-0.671419	0.0202638	83.0296	64.3032	62.4809	40.9656	38.7574	40.4348
Sox12	chr2	152393611	152398046	4982.61	-0.635534	0.00464202	23.3469	22.8568	21.3432	13.0424	13.2226	12.3058
H13	chr2	152669460	152708668	30232.9	0.809865	0.000125532	35.0687	36.8145	37.8898	59.7316	55.8607	54.9252
Id1	chr2	152736250	152737410	17251.2	1.33176	0.000319729	131.202	182.211	208.995	298.885	498.451	510.014
Hck	chr2	153108467	153151441	652.691	2.54188	7.0272e-20	1.53993	1.2294	1.22117	8.17763	8.12894	7.43442
Raly	chr2	154791109	154867261	36341.9	0.611034	0.0216435	232.183	271.678	287.513	374.619	343.028	324.633
Spag4	chr2	156065212	156069499	311.718	1.07192	0.0167744	1.66362	2.6996	2.29247	3.55168	5.09253	4.96342
Cnbd2	chr2	156312472	156375638	201.522	-1.25496	0.00362541	2.02979	2.7285	2.42611	0.66966	0.84518	0.915496
Dlgap4	chr2	156613696	156764363	10413.4	0.705119	0.00243233	20.5527	23.7135	23.4036	30.8706	34.4781	34.2849
Myl9	chr2	156775463	156781657	1363.57	-1.55207	6.8056e-05	35.0474	27.385	30.276	5.94492	11.8601	10.9902
Ndrg3	chr2	156927341	156992111	9944.5	-0.586287	0.0452609	82.3112	65.6591	65.9487	45.7463	39.2672	42.6759
Samhd1	chr2	157097528	157135222	14685.5	0.877632	0.0485608	49.9433	32.2246	31.3111	90.1567	53.6132	51.9143
D630003M21Rik	chr2	158182532	158229224	40047.6	1.56142	9.25578e-06	45.2024	76.2092	77.9451	147.483	205.718	209.783
Lbp	chr2	158306492	158332852	6527.83	-2.29213	2.67125e-13	78.9069	66.1431	65.738	8.71802	14.6511	14.8236
Dhx35	chr2	158794806	158858220	3725.14	-0.537215	0.0216614	22.5787	21.5462	21.8188	13.4923	12.8987	14.1273
Mafb	chr2	160363676	160367065	2056.08	-2.58163	9.1084e-07	14.2405	23.3138	21.3036	0.621197	2.59058	2.75352
Sgk2	chr2	162987480	163014139	400.654	-2.7858	1.01877e-10	4.50982	3.2387	2.93615	0.47292	0.266836	0.211849
Mybl2	chr2	163054634	163084687	3994.57	1.20327	0.00645035	12.1663	7.67961	8.089	29.8748	16.0031	15.5757
Jph2	chr2	163336241	163397993	248.249	1.89577	1.24755e-07	0.325173	0.402961	0.417668	1.32579	1.41889	1.52249
Stk4	chr2	164074177	164155521	13822.1	0.686023	0.00146161	33.3503	34.5254	32.879	50.4421	46.6466	47.6144
Kcns1	chr2	164163618	164171113	14.5979	1.85946	0.00729658	0	0	0	0.135658	0.195123	0.170622
Wfdc8	chr2	164596457	164613626	24.9086	1.61107	0.0274822	0.0115368	0.0388328	0.0186157	0.0970576	0.302347	0.258507
Neurl2	chr2	164830729	164833596	99.0043	-1.43018	0.00931365	2.41166	1.82396	2.07542	0.707239	0.5618	0.33357
Slc12a5	chr2	164967987	164999731	532.234	-1.73626	2.59268e-06	2.34864	2.18892	2.35683	0.403829	0.710859	0.674369
Eya2	chr2	165595027	165771727	9737.94	0.670797	0.00134456	43.7578	46.8026	44.7275	62.4218	67.25	65.5634
Prex1	chr2	166566344	166713832	649.773	-2.05621	2.33273e-05	4.0701	1.40512	1.58871	0.419426	0.46044	0.496033
Fam65c	chr2	167980785	168010593	55.2239	-2.07272	0.000786121	0.422165	0.749974	0.628219	0.0417837	0.0901489	0.0700705
Pard6b	chr2	168081003	168101203	8712.95	-0.601131	0.0203015	46.618	57.4451	55.0369	30.5957	28.3135	29.9349
Pmepa1	chr2	173224464	173276533	18317.8	1.99891	5.90044e-06	14.5755	30.2732	30.3044	66.6856	134.823	131.565
Rab22a	chr2	173659844	173702182	9098.94	0.741587	0.000842192	56.1328	61.9492	59.7552	83.0416	97.5239	91.1532
Ppp1r3d	chr2	178411205	178414463	808.407	0.990964	0.043699	1.60999	3.36388	3.70246	4.64869	5.61098	5.26294
Fam217b	chr2	178414533	178422161	740.373	0.966105	0.000443681	3.42966	3.71502	3.77768	6.1119	6.47019	7.1989
Lama5	chr2	180176372	180225859	120130	0.778096	0.000815745	115.198	137.394	141.019	194.65	196.624	207.578
Gm6307	chr2	180385603	180401802	161.175	-3.25734	5.29569e-09	3.54922	1.49189	1.5624	0.0404937	0.131049	0.140059
Slco4a1	chr2	180460977	180474853	9127.59	-1.26858	0.00735688	86.021	54.8118	59.5582	13.8468	31.5467	34.6563
Slc2a4rg-ps	chr2	181384249	181387596	1425.26	-0.743063	0.00244037	9.7376	9.87801	10.4378	5.03108	5.02656	5.82844
Zfhx4	chr3	5218553	5415855	29.7238	-2.14195	0.00169691	0.108658	0.0367411	0.0256188	0.0014732	0	0
Il7	chr3	7572076	7613427	1127.44	1.01667	0.0262376	6.10766	3.46384	3.10557	10.7605	7.66793	7.80042
Mrps28	chr3	8802145	8923857	2483.54	-0.623732	0.0156483	74.0801	63.8626	65.5365	39.8309	40.411	38.4895
Zbtb10	chr3	9250566	9285332	3627.35	-0.564838	0.0460966	9.51306	10.515	9.18356	5.0604	6.46548	6.4682
Zfp704	chr3	9427009	9610085	17930.6	-0.798553	0.00200959	30.241	25.6791	23.4968	14.3683	12.6296	13.8062
Zfand1	chr3	10339955	10351301	2940.66	-1.58249	1.96745e-07	50.829	43.1948	41.7626	10.3031	15.829	15.463
Bhlhe22	chr3	18054324	18057514	3323.58	1.16139	0.00186391	8.4481	11.8248	11.8455	16.409	28.2533	26.1423
4632415L05Rik	chr3	19894870	19898984	2854.76	-0.889192	0.00279808	17.112	13.241	12.8083	6.41892	7.40779	7.97958
Nceh1	chr3	27183003	27244911	42599.2	-0.829658	0.000496111	226.225	194.732	179.472	98.9584	101.819	108.363
Tnik	chr3	28263213	28670585	4270.25	-2.3815	3.43087e-23	17.135	15.9943	15.1227	2.23728	2.79683	3.16783
Mecom	chr3	30236568	30509487	2594.59	-1.07215	0.00149417	12.284	9.84231	8.56058	5.00953	3.60975	3.68045
Mynn	chr3	30602086	30619873	5469.14	-0.740127	0.0014771	21.9199	20.1007	18.3805	10.5613	10.7247	11.5317
Skil	chr3	31095057	31122923	17923.7	0.809538	0.000202789	30.5409	31.696	28.0026	44.3177	49.8769	53.9355
4930429B21Rik	chr3	32365488	32367438	353.562	1.63937	1.78941e-06	1.22846	1.63974	1.3101	4.56999	4.05824	3.37488
Mfn1	chr3	32529481	32579225	18460.3	-0.706426	0.0419924	100.506	70.2727	66.5805	48.3125	40.4411	42.4953
Mrpl47	chr3	32727496	32736755	2388.84	-0.692399	0.046293	66.7129	47.8551	45.0409	31.5964	29.2944	29.0384
Ndufb5	chr3	32737062	32751559	15266.9	-0.731437	0.00140293	337.195	300.054	294.595	171.656	164.858	164.562
Ttc14	chr3	33800182	33814860	11074	-0.676968	0.00467693	24.9788	23.5658	21.4586	12.1269	12.9714	15.1986
Ccdc39	chr3	33812360	33844310	1184.97	-1.11051	0.000110519	7.89829	7.52264	6.72094	2.57751	3.19293	3.6044
Sox2	chr3	34650004	34652460	12.501	-1.61805	0.0215006	0.193392	0.141512	0.144721	0	0	0
Mccc1	chr3	35959305	36000678	6060.52	-1.1161	0.000127433	54.7436	38.9745	37.8664	18.4515	18.0683	18.7674
Trpc3	chr3	36620481	36690167	115.856	-3.25809	1.84133e-07	1.7442	0.351255	0.276632	0	0.00651147	0.0139183
Bbs12	chr3	37312553	37321451	2121.23	-1.38157	5.01058e-09	21.6096	21.1426	19.8691	6.24764	7.55992	7.79452
Fat4	chr3	38886939	39011983	9493.48	1.89321	1.05108e-06	4.18352	3.20646	3.07561	18.6677	9.23338	9.80596
Intu	chr3	40540766	40704774	4563.91	-0.720385	0.0209095	17.243	12.5628	12.3264	7.8435	7.68639	8.0458
D3Ertd751e	chr3	41742614	41758941	1522.51	-0.889868	0.00526354	9.05686	7.93648	7.80211	3.28384	4.35603	4.85907
Pcdh18	chr3	49743295	49757316	1147.8	0.925181	0.0487703	2.69325	2.21032	2.016	5.7861	2.91359	3.11888
5031434O11Rik	chr3	51559756	51567116	32.8188	-1.4317	0.0392444	1.26552	1.03266	1.36135	0.256202	0.201003	0.28643
Mgst2	chr3	51661192	51682675	3411.13	-0.936903	0.00532196	152.235	102.594	103.304	51.4276	63.9109	61.8455
Maml3	chr3	51687612	52105006	2352.22	-1.3892	5.3945e-05	10.9724	6.76392	6.57709	2.89702	2.49325	2.86994
Lhfp	chr3	53041546	53261679	108515	0.811388	0.001481	662.371	569.74	566.29	883.533	1099.66	1081.69
Nhlrc3	chr3	53451995	53463258	1635.27	-0.743319	0.0190355	25.0856	19.4422	18.0993	11.556	10.7161	11.7495
Frem2	chr3	53513937	53657355	335.546	-3.18162	6.19012e-08	0.322775	1.46362	1.38347	0.0115868	0.0350632	0.0458015
Smad9	chr3	54755581	54801269	1036.26	1.08443	0.00899573	1.36649	2.67879	2.33296	3.59775	4.18922	4.52025
Tm4sf1	chr3	57287063	57301919	12026.8	1.53076	1.14337e-08	60.3024	42.5275	43.3433	135.66	148.759	143.133
Rnf13	chr3	57736061	57835425	14025.5	-0.57387	0.0132164	57.0642	56.8366	52.6181	30.964	35.0604	35.8735
Eif2a	chr3	58525820	58557501	9222.45	-0.547048	0.042492	86.9153	74.419	68.5961	47.3684	47.4267	49.1443
Mbnl1	chr3	60472829	60629748	25763.4	0.621622	0.0364222	63.972	53.0375	47.5462	85.3949	73.216	76.0504
Mme	chr3	63295434	63383713	48422.2	-0.643844	0.00513268	151.495	165.965	146.29	79.5135	91.1483	97.5961
E130311K13Rik	chr3	63914695	63929385	1847.7	-1.42704	5.51552e-06	31.2913	28.4027	26.7845	7.21539	10.9263	11.3105
Shox2	chr3	66971722	66981771	6892.11	-0.886409	0.0337913	60.4397	34.2156	29.9238	19.8439	22.6524	22.0741
Ift80	chr3	68892498	69004570	15094.1	-0.782322	0.019189	93.944	65.177	59.2574	38.8245	38.803	40.8108
B3galnt1	chr3	69573918	69598960	769.823	-3.92012	2.23616e-32	9.35531	11.7538	12.2882	0.595054	0.350137	0.419569
Fnip2	chr3	79455970	79567679	5880.68	-0.737392	0.0152495	20.0077	14.9602	14.1993	9.06584	8.62125	9.44225
Etfdh	chr3	79603787	79628767	16670.5	-0.616924	0.0472016	167.606	131.596	123.072	89.6421	77.7069	79.736
Tmem144	chr3	79813152	79842662	1363.57	1.34514	8.70591e-07	4.70322	6.09584	5.97045	13.4389	12.1316	12.1357
Fam198b	chr3	79885929	79946278	17418.6	2.01306	1.47725e-19	14.9732	18.9956	17.3407	57.5456	67.4961	69.4406
Npy2r	chr3	82538382	82548085	461.547	1.03571	0.0218407	1.63438	1.28226	1.06414	3.42376	2.23286	2.10338
Sfrp2	chr3	83766320	83774314	18.5182	-1.90464	0.00650799	0.247687	0.301063	0.399665	0	0	0.0256943
Tlr2	chr3	83836271	83841608	7184.3	0.939831	1.76435e-06	28.376	29.2083	26.9767	49.0326	48.8987	49.7755
Trim2	chr3	84160438	84304775	10623.5	-0.864687	0.00497643	31.8893	25.0415	22.6329	11.6146	14.1621	15.704
Tmem154	chr3	84666191	84704575	43.4399	-1.93829	0.00498855	0.630279	0.138661	0.18612	0.0244634	0.0215919	0.0461528
Gatb	chr3	85574128	85654470	3048.66	-1.03392	0.000246555	33.9975	25.6209	25.1806	11.9517	12.6783	13.5277
Pear1	chr3	87749096	87768953	1520.98	1.53559	4.10208e-07	2.0813	2.97924	3.2476	7.13832	7.10424	7.52177
Mrpl24	chr3	87919543	87923433	5193.64	-0.555339	0.0276138	111.567	103.082	106.766	59.8961	69.0679	71.6494
Rrnad1	chr3	87922600	87930195	2316.51	-0.56386	0.0468709	17.5174	14.69	14.88	9.11041	9.97789	10.3027
Nes	chr3	87971092	87980451	21626.8	0.79795	0.0389967	51.3947	31.6388	31.2732	74.3832	60.8324	59.2153
Apoa1bp	chr3	88056522	88058495	7878.29	-0.968103	0.000294041	217.645	162.32	171.581	87.6514	81.117	85.0749
Tmem79	chr3	88328652	88334433	734.848	-0.992895	0.00408303	7.9882	6.14701	6.02659	2.64127	3.30387	3.45402
Slc25a44	chr3	88410493	88425141	8156.95	-0.61993	0.0142946	49.311	42.9141	41.9006	27.0717	25.0332	25.994
Sema4a	chr3	88435961	88461182	614.793	-1.12968	3.82479e-05	4.22119	3.94344	3.99337	1.5882	1.73653	1.52051
Lmna	chr3	88481147	88503352	89160.7	0.714285	0.000306297	326.281	324.804	341.91	475.372	506.724	500.119
Lamtor2	chr3	88549818	88552927	8114.46	-0.557957	0.0452609	312.078	240.752	260.585	166.341	170.817	170.495
Rusc1	chr3	89083978	89093363	4875.41	-0.821828	0.00989043	29.0575	24.7262	25.6088	10.8473	15.5765	15.9783
Hcn3	chr3	89146774	89160157	766.227	-1.02951	0.0253341	5.3938	5.49068	5.21658	1.39728	2.91266	2.90801
Fam189b	chr3	89183224	89189289	1934.27	-3.16079	6.70628e-15	26.8347	11.6571	11.9679	1.57019	1.05366	1.37822
Muc1	chr3	89229055	89233381	865.46	-1.21981	0.00398325	11.9781	6.28066	6.46733	3.31693	3.13134	3.00279
Trim46	chr3	89234176	89245897	5433.61	-1.32748	0.000748048	49.1716	24.8136	25.1846	11.4708	12.4837	12.6908
Flad1	chr3	89402672	89411863	4290.51	-0.586184	0.0108804	40.1315	37.6676	38.49	22.2141	23.2179	24.5205
4632404H12Rik	chr3	89767510	89773400	969.122	-1.00829	6.98954e-05	7.40382	7.46693	7.03856	2.98519	3.11365	3.58907
Il6ra	chr3	89869323	89913162	479.935	-0.768746	0.0465358	3.4099	2.74467	2.59825	1.3512	1.66208	1.75328
4933434E20Rik	chr3	90051635	90063341	11114.7	-0.663148	0.0152755	87.1684	74.3543	71.7978	40.2072	48.2936	49.2084
Dennd4b	chr3	90266513	90280665	3713.14	-0.540468	0.0200411	13.5666	13.1736	13.6388	7.92071	8.16723	8.8426
Slc27a3	chr3	90385232	90389927	292.356	-0.971336	0.0173732	2.76257	2.90523	3.10908	1.41676	0.998242	1.11227
Npr1	chr3	90450591	90465866	705.875	-1.36702	0.000119837	5.1005	3.15207	3.55764	1.25702	1.46746	1.4229
S100a1	chr3	90511033	90514330	3485.99	-8.31305	7.10277e-132	215.206	156.352	161.572	0.232641	0.430223	0.0836004
Sprr1a	chr3	92483953	92485881	210.972	-2.721	2.45158e-05	15.5535	1.43714	1.85591	0.0776172	0.274026	0.292866
Tchh	chr3	93442329	93449077	541.6	-3.03034	4.07148e-09	4.09259	1.7508	1.59467	0.0912621	0.247845	0.251641
S100a10	chr3	93555116	93564645	52667.3	0.778492	0.0104227	1077.98	852.951	869.724	1708.91	1401.09	1281.08
Rorc	chr3	94372793	94398274	1525.26	-1.7618	2.21982e-09	12.2781	11.4156	10.4766	2.28565	3.05596	3.72512
Tdrkh	chr3	94413317	94431499	1176.12	-0.861645	0.00609916	8.2214	10.9031	10.99	4.74344	4.31145	4.44297
Tuft1	chr3	94612752	94658872	6246.78	-0.995949	0.01651	69.7556	37.2517	36.6509	19.7491	25.2944	24.5954
Cgn	chr3	94760069	94786515	1054.73	-1.6376	8.06667e-06	6.39449	4.11619	4.59022	1.08728	1.74743	1.61244
Selenbp1	chr3	94933082	94944758	90.9191	-2.60193	1.62119e-07	1.63001	1.70511	1.48977	0.181951	0.08565	0.167821
Pi4kb	chr3	94974730	95006937	10200.6	-0.668039	0.0164489	61.225	47.538	47.7057	29.8718	28.8063	31.7799
Scnm1	chr3	95129718	95134012	2245.5	-0.651196	0.00962536	54.5876	49.5025	50.7219	27.7054	30.7012	31.3379
Gabpb2	chr3	95181765	95217942	10582.1	-0.726976	0.01538	28.9593	22.3381	21.1023	14.0559	11.9395	13.3995
Prune	chr3	95253673	95282076	6489.55	-0.699692	0.0345693	50.3646	36.2681	33.9376	23.6613	21.9008	22.3177
Fam63a	chr3	95282934	95296164	7502.72	-1.31277	1.94248e-09	68.1757	59.2419	56.305	21.4273	21.9485	23.2035
Anxa9	chr3	95296093	95307176	497.132	-1.7647	8.99505e-08	7.61483	5.26224	5.75313	1.55077	1.52083	1.63839
Golph3l	chr3	95588933	95619247	6381.3	-0.639064	0.0320075	51.9217	41.545	37.0089	24.986	25.8821	26.8201
Aph1a	chr3	95893920	95898592	33973	-0.654412	0.011229	234.56	193.34	197.459	124.708	114.573	116.598
Plekho1	chr3	95988835	95995839	6171.33	-0.737955	0.0223978	106.196	81.3171	84.8466	42.0039	58.2438	55.3401
Sv2a	chr3	96181226	96195180	1418.09	-2.12371	7.12402e-08	13.117	7.08654	6.86235	1.38801	1.84223	2.27078
Hist2h2be	chr3	96221120	96223738	735.982	-1.64751	8.57928e-08	6.74428	7.83257	7.4332	1.56924	2.06723	2.38611
Txnip	chr3	96557956	96561857	24474.3	-1.47623	2.58876e-07	254.041	184.808	170.263	69.9719	59.9746	61.4548
Polr3gl	chr3	96577871	96594181	1805.38	-0.77064	0.0103094	28.4077	24.5342	25.2192	11.788	15.2377	15.6368
Nudt17	chr3	96705891	96708560	160.715	-1.06834	0.0252614	3.13857	2.17753	2.46287	0.990445	1.07728	1.13247
Wars2	chr3	99141089	99220203	3207.81	-0.745037	0.0150315	17.5354	13.3699	12.7173	7.49934	8.17859	8.63544
Atp1a1	chr3	101576218	101604707	543918	-1.25308	3.7225e-07	3918.55	3062.96	2933.43	1232.84	1257.21	1286.68
Mab21l3	chr3	101813075	101836223	122.426	-2.97021	6.56779e-08	1.25368	0.885653	0.911566	0.0229783	0.0540829	0.122828
Olfml3	chr3	103735393	103738001	388.578	-1.77365	0.00118881	9.17158	2.86959	3.14794	1.25979	1.01146	1.11062
Ptpn22	chr3	103859794	103912252	101.712	-1.77841	0.00453517	1.43926	0.570419	0.516084	0.113394	0.183486	0.213929
Magi3	chr3	104013264	104220406	17408.6	-1.09572	5.08533e-09	57.9936	63.7373	57.2098	23.8611	23.9884	25.6107
Slc16a1	chr3	104638663	104658462	9277.14	-0.909968	0.0294636	60.3678	33.3589	30.4136	21.8372	19.0635	19.8055
Kcnd3	chr3	105452329	105674002	1392.41	-2.21071	6.73276e-05	8.59645	2.66461	2.5578	0.956054	0.319558	0.466044
Fam212b	chr3	105704598	105720842	2997.12	1.36426	0.000128707	3.93495	7.07078	6.95111	13.3938	13.458	14.3994
Dram2	chr3	106547797	106575341	8121.9	-0.824198	8.83392e-05	66.0268	65.0589	56.7447	31.0493	31.6617	32.4031
Slc6a17	chr3	107467547	107518018	3025.47	-5.4814	1.33481e-44	21.782	9.70532	9.22771	0.158544	0.190386	0.187198
4933431E20Rik	chr3	107888849	107896213	838.582	-1.06469	0.0156691	4.67099	2.554	2.3624	1.33439	1.39685	1.52617
Gstm5	chr3	107895853	107898685	4515.43	-0.693976	0.043699	122.183	84.3642	80.8119	53.1509	57.4007	56.2678
Gstm4	chr3	108040407	108044859	799.621	-7.10618	3.29913e-52	20.8362	10.6844	10.7885	0.0122244	0.014386	0
Amigo1	chr3	108186288	108192286	3127.74	-1.59467	1.083e-06	17.5603	11.2077	10.4393	3.62607	4.17252	4.0268
Atxn7l2	chr3	108202227	108210527	1844.7	-0.578346	0.0416967	15.1566	12.9546	12.6483	7.96282	8.3652	8.66675
Sort1	chr3	108284063	108361519	43135	-0.677017	0.0206496	146.386	112.658	105.175	69.0774	69.4945	72.0949
Psrc1	chr3	108383803	108388231	4132.84	0.917302	0.000651385	22.8406	28.3061	30.8601	42.7113	48.6223	48.0649
Celsr2	chr3	108390847	108415494	45745.2	0.528166	0.0200411	60.9107	55.9532	55.9762	76.4352	74.6104	76.7556
1700013F07Rik	chr3	108537583	108544697	49.2676	-2.06407	0.00207461	3.69763	1.25245	1.501	0.103577	0.365676	0.173697
Vav3	chr3	109340682	109685694	1398.77	-1.42603	8.29538e-06	8.10357	5.87004	4.94632	2.0986	2.0628	2.12372
Ntng1	chr3	109780049	110143472	652.965	-2.25193	1.32746e-08	3.62832	3.39458	2.80065	0.678696	0.35108	0.356457
S1pr1	chr3	115710432	115715055	152.528	-4.63566	1.23942e-21	1.90897	1.39985	1.35679	0.0134957	0.0238231	0.025461
A930005H10Rik	chr3	115881578	115888130	429.277	-0.904195	0.011178	7.14331	6.0523	6.43516	2.69128	3.50957	3.31174
Vcam1	chr3	116110019	116129688	3701.09	-1.63667	0.00384114	23.3128	36.2214	33.8386	2.394	10.2995	9.77445
Gpr88	chr3	116249653	116253484	196.855	-2.32004	0.000197908	0.574634	3.06922	2.75591	0.171808	0.0976079	0.0968674
Cdc14a	chr3	116272552	116424032	1166.9	-1.268	9.08189e-05	7.3579	5.26949	4.7649	2.13734	2.04869	2.32711
Dbt	chr3	116513078	116549981	6421.98	-1.85183	7.58056e-09	64.1734	40.7098	37.1213	12.1133	10.5361	11.5417
Snx7	chr3	117781496	117868936	8534.59	0.916863	8.46306e-05	46.7618	42.9893	41.1346	70.0167	83.9597	82.4617
Rwdd3	chr3	121155401	121171695	646.208	-0.785502	0.0298834	7.41533	9.34461	8.22574	3.41055	4.66601	4.68367
F3	chr3	121723536	121735052	24232.5	0.888527	0.00499097	170.392	126.683	118.048	275.058	225.315	227.404
Arhgap29	chr3	121953325	122016153	49653.3	0.637443	0.0314853	107.648	149.737	134.702	187.029	166.016	167.01
Pde5a	chr3	122729157	122859374	290.175	-1.08433	0.0373227	1.32598	0.733541	0.643857	0.416196	0.31461	0.347703
Ugt8a	chr3	125865342	125938550	15950	-1.32109	0.00387934	125.701	96.3249	86.0752	47.0573	20.4377	21.0785
Camk2d	chr3	126596950	126846326	14676.2	-0.727616	0.0308976	41.2946	31.1914	28.7333	20.7129	16.2559	16.9156
Ank2	chr3	126921606	126998452	4023.04	-1.62065	0.000207702	19.1733	8.73144	8.05347	3.8403	2.90349	3.09289
Tifa	chr3	127789912	127798389	5393.93	-1.21271	0.0108804	82.4877	38.3822	38.1195	15.3987	25.3253	26.5372
Ap1ar	chr3	127807264	127837492	14404.4	-0.961584	0.014442	173.796	96.937	92.3445	57.8027	58.3118	58.4918
5730508B09Rik	chr3	127869687	127896323	1373.05	-0.870679	0.00490758	18.8602	19.6	16.8932	7.33159	10.8938	9.49383
Lef1	chr3	131110296	131224357	456.112	-2.3453	2.76044e-13	3.56784	3.5632	3.28371	0.437943	0.593669	0.67632
Hadh	chr3	131233419	131272101	17042	-0.803407	0.00360128	224.515	180.801	178.65	91.1762	107.837	114.92
Npnt	chr3	132881744	132950291	307615	1.52842	4.61501e-09	493.221	574.463	541.665	1628.72	1215.26	1217.22
Ppa2	chr3	133310109	133378235	5274.72	-1.28226	0.000445384	112.602	70.8176	69.2624	35.8388	26.8187	25.4655
Tet2	chr3	133463676	133544390	5508.66	-0.558366	0.0234493	12.5646	11.4501	10.9319	7.21527	6.46855	7.63009
Bdh2	chr3	135281220	135304425	8545.37	-1.09221	1.46268e-06	160.217	174.816	167.72	60.7939	72.9201	76.7481
Manba	chr3	135485610	135571403	34606.4	-0.645807	0.01226	210.545	177.346	166.508	104.21	108.757	113.359
Mttp	chr3	138089854	138143388	981.722	-0.984074	0.0335498	6.61672	3.52545	3.33473	2.31273	1.89264	1.81291
Adh5	chr3	138437199	138455499	23548	-0.5521	0.0475052	293.691	259.24	257.622	147.896	184.528	184.308
Tspan5	chr3	138742207	138904433	7626.62	-1.08929	6.69409e-05	61.7181	49.4196	46.2807	20.0069	24.5165	24.3925
Clca3b	chr3	144822623	144849302	82.3476	-1.83484	0.00941889	1.38089	0.119181	0.161317	0.0556589	0.058223	0.0466695
Odf2l	chr3	145118588	145153915	3716.6	-0.837995	0.0128825	37.0502	26.1831	23.3152	15.187	13.8977	15.3507
Cyr61	chr3	145646970	145649985	229722	0.731082	0.00336209	1381.26	1421.75	1390.33	2298.47	1910.64	1896.12
Ctbs	chr3	146450466	146465848	2896.91	-0.659292	0.0366885	23.3696	18.6387	16.4576	10.6151	11.5945	12.4805
Prkacb	chr3	146729578	146812946	26570.6	-0.715022	0.0272084	128.693	92.412	84.4212	56.5065	55.9699	61.4522
Ttll7	chr3	146852366	146984008	4003.57	-0.972297	0.0035389	14.3246	9.95403	9.03514	5.45446	4.98322	4.85793
Adgrl2	chr3	148815585	148954635	12313.5	-1.70762	8.14005e-05	71.722	35.8657	34.2434	15.3902	8.84315	9.73149
Ifi44l	chr3	151758736	151762891	533.042	1.29029	0.0277512	3.90216	3.13501	2.57387	4.35485	13.9345	14.5927
Nexn	chr3	152236983	152266320	4481.49	1.4436	8.28701e-07	13.2089	16.8174	16.2885	44.1707	32.7122	32.1539
Fam73a	chr3	152273459	152340407	6546.98	0.873493	0.00313393	11.7333	16.7177	15.8789	21.9739	24.8845	25.856
Ak5	chr3	152462814	152668140	471.293	-2.93834	1.63432e-15	5.67018	3.47965	3.39342	0.401802	0.387583	0.480507
St6galnac5	chr3	152820709	152982207	38.0029	-1.77312	0.0122668	0.878103	0.231818	0.300049	0.0306741	0.0721962	0.0642999
St6galnac3	chr3	153202508	153725133	1017.94	-1.4148	1.35522e-05	7.50024	5.5704	5.11196	2.17808	1.80787	1.85277
Rabggtb	chr3	153907288	153912966	12741.1	-0.67576	0.0197497	176.586	134.28	132.063	83.7813	84.5435	87.7945
Acadm	chr3	153922352	153944643	18790.6	-1.46444	2.12895e-10	241.802	211.622	198.769	63.1811	75.4147	77.3208
Slc44a5	chr3	153973435	154271720	421.008	-6.00002	3.99039e-31	4.90056	1.77624	1.98501	0	0	0.00627615
Tyw3	chr3	154576519	154597098	908.654	-0.835013	0.00802317	4.9611	4.00376	3.77307	2.05135	2.23384	2.24733
Cryz	chr3	154596710	154623182	13942.7	-0.989667	0.00442538	114.671	136.378	132.03	40.1283	64.3982	69.359
Fpgt	chr3	155084918	155093378	2678.09	-0.635083	0.0388857	17.6171	14.5378	12.4815	8.38756	9.07857	9.23896
Lrriq3	chr3	155093433	155194278	178.912	-0.945184	0.0376154	1.62869	1.44268	1.34127	0.586181	0.671679	0.746962
Ptger3	chr3	157566891	157644758	3946.88	-1.82818	0.00868401	94.3618	32.459	33.2781	0.162055	1.20386	1.8981
Cth	chr3	157894247	157925063	942.837	-2.39167	1.81229e-05	25.5356	5.39053	5.77262	1.25972	1.93656	1.67003
Tgs1	chr4	3574878	3616623	5221.06	0.596914	0.0171539	15.1004	17.1515	15.7202	22.7868	20.0009	20.7522
Lyn	chr4	3678120	3791612	6035.72	1.30333	1.10902e-08	15.5659	17.3643	16.6353	39.9972	33.8459	34.3729
Impad1	chr4	4764350	4793306	21813.2	0.650489	0.012177	54.2047	69.03	63.1778	89.1735	80.041	84.2551
Sdcbp	chr4	6365679	6396122	49164.9	0.520431	0.0366133	262.031	265.963	250.41	305.995	371.249	366.193
Nsmaf	chr4	6396207	6454271	8521.56	0.668887	0.0103574	27.3068	35.337	33.056	44.1897	44.2236	45.0498
Rab2a	chr4	8535643	8607702	26210	0.667672	0.0101924	144.526	185.306	170.979	217.727	256.589	238.887
Chd7	chr4	8690405	8868449	1453.72	1.27258	1.16176e-08	1.21648	1.23168	1.21232	2.5906	2.66149	3.0241
Gdf6	chr4	9844371	9862345	11385.3	2.54253	4.40497e-07	4.52543	16.8922	16.768	103.92	67.0457	67.2665
Plekhf2	chr4	10988661	11007619	5979.13	0.948996	0.000287677	19.6325	26.4395	25.1513	39.4364	39.9105	42.3815
Ccne2	chr4	11191350	11204779	913.409	1.6913	7.64089e-07	2.21901	1.95004	1.82823	7.87099	5.16177	5.22924
Ints8	chr4	11199157	11254259	9245.44	1.01603	0.000113415	18.2285	22.5782	20.8157	40.8989	32.6052	34.1382
Dpy19l4	chr4	11265078	11322131	5078.83	0.881528	8.1069e-05	19.9381	20.6389	17.815	34.4535	28.4626	34.055
1110037F02Rik	chr4	11485957	11551143	11391.5	0.733953	0.00263603	19.0894	20.9688	19.5952	32.0276	26.6666	28.211
Gem	chr4	11704446	11714993	732.216	-4.84768	5.30277e-31	14.1729	7.26829	6.47643	0.208286	0.159859	0.125289
Cdh17	chr4	11758156	11817905	393.143	1.51809	0.00269137	1.18107	0.428335	0.551839	2.33203	2.92504	2.85882
Pdp1	chr4	11958184	11966450	2450.5	1.14506	0.00172193	3.99589	7.29668	6.65735	11.3024	11.7696	11.9651
Fam92a	chr4	12153721	12172015	8272.25	0.540936	0.0410609	76.561	92.8383	87.971	114.219	104.975	105.93
Otud6b	chr4	14809504	14826587	11159.2	0.728791	0.00075993	40.1296	45.2883	43.5774	64.2151	61.9749	63.4672
Decr1	chr4	15917239	15945507	7766.96	0.530667	0.0169492	34.3856	37.5313	35.0751	45.1334	46.1477	47.8262
Nbn	chr4	15957966	15992589	3816.66	0.681168	0.0169009	18.6115	20.231	19.468	31.2208	24.092	25.831
Osgin2	chr4	15997120	16013877	1523.18	1.04437	0.000285787	5.2661	7.35286	6.36985	12.2156	10.4683	11.5085
Ripk2	chr4	16123374	16163498	1223.4	0.964418	9.37505e-05	6.88726	7.64216	6.97643	11.9238	13.7665	13.1578
Mmp16	chr4	17853481	18118734	27.2937	-2.22341	0.000986729	0.306875	0.0911417	0.0825285	0	0	0
Wwp1	chr4	19608299	19709004	11857.6	0.637431	0.0292348	21.4742	26.6617	23.8799	36.5936	28.2887	30.7836
Ttpa	chr4	20008427	20030785	38.8211	-2.55218	0.000102151	0.58848	0.242859	0.232844	0	0.0157572	0.00842028
Nkain3	chr4	20118873	20778668	85.8283	2.10616	8.54099e-05	0.0398725	0.0757085	0.069287	0.343031	0.303659	0.3169
Tstd3	chr4	21757381	21767211	1605.12	0.756784	0.00256706	12.2708	12.8918	11.7583	19.7566	18.1575	17.948
Faxc	chr4	21931325	22001461	8135.07	0.881533	0.00135066	9.52303	10.6674	10.13	18.9492	14.3362	15.066
Mms22l	chr4	24496461	24602948	1848.66	1.37871	0.000255102	3.45492	3.59619	3.71158	11.5586	6.58842	6.40807
Klhl32	chr4	24617272	24851086	46.221	-2.10712	0.001617	0.891469	0.242773	0.344487	0.0513978	0.0302431	0.0323224
Gpr63	chr4	24973418	25009233	184.566	0.998041	0.0298834	0.67965	0.958095	0.918584	1.61271	1.52237	1.5728
Manea	chr4	26324505	26346652	5621.41	0.977959	0.000799045	10.9323	16.6117	14.4722	24.4626	23.5908	23.8796
Map3k7	chr4	31964106	32023466	26144	1.08475	5.31425e-07	44.4737	52.1472	48.3851	96.2508	85.0301	89.7563
Casp8ap2	chr4	32615472	32653265	4738.64	0.906705	0.0111388	8.47707	7.37266	6.78457	16.4589	10.2061	11.3158
Lyrm2	chr4	32800258	32802254	2328.8	1.16808	0.0477798	6.49029	25.1389	24.1857	36.6215	39.5886	38.7733
Rragd	chr4	32982997	33022180	904.145	-1.52411	0.0101924	1.81263	7.91471	7.41225	0.959796	1.12951	1.26829
Ube2j1	chr4	33031424	33052364	14438.9	1.15331	1.10761e-06	36.4117	47.3997	44.7322	85.4709	82.1516	84.4642
Rngtt	chr4	33310310	33502614	3190.72	0.718525	0.00415211	9.92059	9.53119	8.61977	14.9717	13.4299	13.4132
Akirin2	chr4	34550614	34566908	8613.12	0.800052	0.000577429	54.5766	66.9498	63.2196	93.8253	97.6548	93.4369
Slc35a1	chr4	34663256	34687438	3693.76	0.60722	0.0228562	23.3247	23.9203	23.5548	35.1546	29.7866	29.8929
Mob3b	chr4	34949073	35157484	2426.51	-0.713222	0.043699	9.65422	7.20468	6.94809	3.8065	5.01411	5.07748
3110043O21Rik	chr4	35191281	35225880	3175.9	0.586867	0.0355588	12.2239	14.4325	13.1913	15.9461	19.3224	19.8471
1700009N14Rik	chr4	39450292	39451778	30.4381	2.37647	0.000320086	0.0327273	0.0183599	0.0352056	0.923165	0.457433	0.427773
Topors	chr4	40259605	40269841	9445.79	0.588857	0.0143355	31.2021	34.092	32.5184	46.1398	40.6879	42.4683
Ndufb6	chr4	40270662	40279368	10341.1	0.621446	0.0259519	220.276	276.741	282.135	362.356	340.126	331.545
Dnaja1	chr4	40722467	40737151	43408.5	0.830052	6.28679e-05	83.317	96.0585	91.2032	139.989	145.297	145.407
Smu1	chr4	40735648	40757885	12446.7	0.612071	0.00818361	47.9836	50.3615	51.2439	71.3467	65.7003	64.5702
Bag1	chr4	40936397	40948294	16471.3	0.683595	0.00137547	147.159	164.476	156.755	225.649	232.795	209.125
Chmp5	chr4	40948552	40965302	16705.9	0.64272	0.019584	138.777	176.783	168.553	202.619	238.132	241.519
Aqp3	chr4	41092723	41098183	36.4858	-1.68979	0.0192876	0.983935	0.236565	0.302413	0.0231868	0.0409303	0.116652
Nol6	chr4	41114426	41124339	7418.64	0.507424	0.033945	22.839	22.09	22.1354	29.8404	26.9293	28.7463
Ube2r2	chr4	41136020	41193370	17711.7	0.559332	0.0192876	70.0211	73.7013	70.5076	99.7953	89.7208	88.8494
Ubap2	chr4	41194314	41275135	26080	1.13948	1.86719e-07	57.4104	63.3483	64.2239	129.835	111.271	118.233
Fam219aos	chr4	41517436	41518929	717.272	0.953926	0.00450215	9.39208	13.2214	12.3311	18.6205	21.4714	21.6041
Fam219a	chr4	41518928	41569527	4168.21	0.879037	3.74639e-05	21.7672	23.8954	23.6789	37.0697	39.0397	39.2128
Dnaic1	chr4	41569793	41638158	31.1959	-1.51688	0.0337206	0.431091	0.334857	0.214032	0.0410261	0.0965611	0.04128
Enho	chr4	41638143	41640302	459.291	1.43844	0.00176834	3.37834	2.45267	2.56529	5.55644	11.3998	10.6374
Dctn3	chr4	41714797	41723163	9207.24	0.659525	0.0211708	105.692	132.114	139.75	160.403	185.38	190.142
Sigmar1	chr4	41738492	41741359	8095.15	0.835342	0.000382034	52.4244	62.9048	63.3356	91.1874	96.3744	96.9526
Dnajb5	chr4	42953093	42958732	2170.52	0.687953	0.0388857	9.75753	13.1154	14.2197	16.0752	18.5531	18.6819
Vcp	chr4	42979963	43000507	93328.8	0.695426	0.00736242	354.23	347.687	350.611	570.028	462.659	466.722
Unc13b	chr4	43058983	43264873	6827.19	1.37052	2.83847e-05	7.17984	11.5942	11.5679	24.9421	21.4151	21.4434
Rusc2	chr4	43381981	43427092	21290.1	1.82347	1.41909e-15	23.7825	30.2397	31.2222	90.8164	88.2996	92.2407
Ccdc107	chr4	43493364	43495921	3222.55	0.682688	0.00687394	45.6908	51.8627	55.7825	69.4782	77.5677	73.8369
Tln1	chr4	43531512	43562583	112027	1.26155	0.000116615	126.284	117.505	117.673	340.952	207.618	219.129
Creb3	chr4	43562633	43567060	12753.6	1.12039	3.43403e-06	72.1738	92.2563	92.861	162.209	170.852	163.749
Rgp1	chr4	43578734	43587487	9829.53	0.645956	0.00269992	20.8656	21.6974	22.3851	30.7842	29.2715	30.5874
Reck	chr4	43875529	43944806	1689.8	0.640784	0.0350116	4.23919	5.65013	5.34196	6.76849	6.86929	7.31258
Glipr2	chr4	43957701	43979118	18172.7	1.39859	1.10587e-07	77.1111	82.4902	79.9686	224.062	169.756	161.793
Rnf38	chr4	44126211	44168283	10224.6	0.720233	0.013314	21.2888	28.435	26.3489	39.4184	33.3079	34.2431
Zcchc7	chr4	44756558	44932214	3494.75	0.524478	0.0322625	17.7207	19.5703	19.6877	24.19	24.368	24.3214
Zbtb5	chr4	44991242	45012412	3142.65	0.835231	0.0102883	5.24655	7.82539	7.76426	10.6627	10.5483	11.1726
Fbxo10	chr4	45034247	45084604	3457.43	0.654185	0.0113511	8.61866	10.6401	10.1246	13.5982	13.2672	13.8521
Dcaf10	chr4	45342100	45379722	6690.33	0.543926	0.0398665	11.3118	13.7775	13.1847	15.4491	16.6503	17.9519
Stra6l	chr4	45848815	45887010	36.0549	-2.08975	0.00226835	0.495091	0.0687205	0.10432	0.0050517	0	0
Tmod1	chr4	46039221	46116032	754.94	-5.9777	9.98016e-37	11.7461	5.51212	5.60204	0.00711919	0.0335122	0.0716325
Ncbp1	chr4	46138510	46172402	13085.7	0.630185	0.00797347	52.1882	57.4974	54.9334	80.0157	71.9591	71.5354
Nans	chr4	46489328	46503438	8977.76	0.976052	3.7433e-06	50.0004	51.9627	55.5835	96.5709	90.7434	87.9362
Galnt12	chr4	47091952	47123042	461.095	-1.18756	0.0057431	5.99212	3.62819	4.07003	1.42964	2.14917	1.99532
Tgfbr1	chr4	47353304	47414924	9882.32	0.992521	0.001415	14.9469	24.3521	21.0346	34.277	34.7131	35.9156
Sec61b	chr4	47474660	47483233	11783.3	0.799321	0.00385237	259.932	238.209	256.596	454.365	361.411	343.74
Nr4a3	chr4	48045304	48086446	53.8473	1.92067	0.000872944	0.0442362	0.0496328	0.047586	0.237156	0.240448	0.256979
Erp44	chr4	48193330	48279589	11175.3	0.86467	0.00030602	44.4303	55.1377	51.5462	84.1968	76.5037	79.7144
Tex10	chr4	48430955	48473422	5252.45	0.633013	0.0204948	20.6445	22.3673	20.5779	32.5445	25.8707	27.6333
Msantd3	chr4	48539945	48561920	3958.27	0.665659	0.00422404	26.1922	28.343	28.3567	40.3011	38.7519	37.3389
Tmeff1	chr4	48585192	48663131	6268.39	1.62286	0.000991326	9.0316	28.0472	24.8528	49.2566	71.1554	71.2894
Mrpl50	chr4	49512596	49521083	4794.89	0.531858	0.0253713	29.2235	32.7116	31.4894	38.7013	42.1706	40.5226
Rnf20	chr4	49632059	49656886	12564.3	0.791139	0.00157194	31.0626	40.2847	37.1602	55.9471	52.7646	55.355
Smc2	chr4	52439220	52488365	12332.5	0.956567	0.0324782	28.6148	19.6765	18.3911	57.5742	31.1376	31.4751
Nipsnap3b	chr4	53011923	53022059	3678.31	0.601874	0.038931	27.7903	36.1468	35.2605	44.6895	42.5523	43.2944
Fktn	chr4	53714181	53763271	2460.55	0.812627	0.0028983	7.60823	10.1259	9.07769	14.1962	12.6952	14.2598
Zfp462	chr4	54947944	55083563	15186.4	0.938103	0.00311507	17.7095	14.647	13.9308	32.9489	22.8823	24.943
Rad23b	chr4	55350041	55392237	36518	0.689383	0.000871681	121.668	121.603	116.961	179.185	170.835	173.299
Ikbkap	chr4	56749679	56802331	8487.86	0.655518	0.0296593	19.2161	15.9672	15.4782	27.563	22.0854	23.174
Ctnnal1	chr4	56810934	56865211	14650.9	0.908708	0.001906	39.6943	51.2423	48.4844	86.7682	66.7454	69.2844
Ptpn3	chr4	57190840	57301837	5056.8	-0.805585	0.0190206	19.6263	14.7775	13.6483	7.08905	9.36227	9.93734
Palm2	chr4	57568247	57717128	857.85	2.81205	3.144e-11	0.43595	0.21488	0.219572	3.47429	2.16025	2.06096
Txn1	chr4	57943372	57956411	33443.5	0.764472	0.00957347	392.76	371.981	377.798	684.82	528.648	486.307
Ptgr1	chr4	58965589	58987078	3385.73	1.26059	4.56665e-05	18.0205	12.0587	12.1738	31.8634	37.6806	35.0174
Dnajc25	chr4	59003192	59023398	1562.88	0.776978	0.0010368	10.2407	11.2617	9.54492	16.2104	16.2199	15.6325
Gng10	chr4	59035155	59041899	6060.33	0.876745	1.29893e-05	62.3953	63.4286	61.7649	104.349	106.136	101.543
Ugcg	chr4	59189549	59222833	11883.8	0.861492	0.000893685	40.5189	34.8893	31.9094	55.9921	66.7596	67.3542
Ptbp3	chr4	59471867	59549364	23382.1	0.753959	0.00215935	37.2969	48.7689	42.1593	59.8846	66.1302	68.0199
E130308A19Rik	chr4	59626210	59754303	2726.97	0.957949	0.000911677	4.95079	5.95215	6.02688	10.9076	8.52247	8.90673
Inip	chr4	59769646	59783855	3349.99	1.14119	0.000216572	10.4346	10.5621	10.161	25.3901	17.0378	18.0254
Snx30	chr4	59805649	59904740	12577.9	1.87752	6.23891e-22	11.3914	11.8027	11.4876	41.1479	36.7065	37.9117
Slc31a2	chr4	62286428	62298412	6899.84	1.68298	1.31185e-08	21.5409	31.5396	30.5467	69.8855	93.1899	92.4216
Fkbp15	chr4	62300341	62360548	8156.71	0.590892	0.013758	22.8482	26.4841	26.3077	33.6526	32.4903	34.44
Slc31a1	chr4	62360700	62391769	13367.2	0.631311	0.00406073	47.8931	45.6598	42.6435	64.4402	63.3521	65.5792
Wdr31	chr4	62452631	62470895	846.896	-1.00636	0.000562793	8.16507	6.68739	6.59405	3.09346	3.29241	3.21716
Bspry	chr4	62480066	62497298	165.239	-3.88908	4.81416e-19	3.3885	2.71184	2.58726	0.0938116	0.0827999	0.147488
Pole3	chr4	62523800	62525014	2960.72	0.658865	0.00733801	58.4017	65.9521	68.5356	89.639	89.387	91.4126
Kif12	chr4	63165636	63172131	1090.97	-1.5998	1.57397e-12	12.207	11.9559	12.3514	3.43378	3.28195	3.65612
Tnc	chr4	63959784	64047015	105663	1.8903	0.000100659	47.4855	120.002	126.073	241.735	470.647	509.667
Pappa	chr4	65124173	65357509	3960.5	1.36504	0.0143079	1.22478	4.65422	4.24673	8.89338	6.86024	7.70258
Astn2	chr4	65380802	66404483	39.2753	-1.88846	0.00294066	0.226557	0.215827	0.266706	0.0338467	0.0398317	0.0159638
Megf9	chr4	70431926	70534928	3092.39	1.06754	0.000153101	10.4671	10.9495	10.215	23.3228	17.1013	17.9496
Tmem261	chr4	75277353	75278286	2256.23	0.861018	0.013034	28.4308	42.1686	44.0295	63.922	58.3678	55.2952
Lurap1l	chr4	80910685	80954301	11182.3	2.44714	7.17125e-43	31.8941	33.5894	32.9364	162.299	176.358	160.628
Mpdz	chr4	81278498	81442815	11571.5	0.835504	0.00349623	17.9631	18.4646	17.0426	33.3703	24.0121	26.0978
Zdhhc21	chr4	82798737	82859661	7466.61	1.00075	5.35394e-07	9.40866	9.70127	8.67164	17.2137	15.5546	17.7609
Frem1	chr4	82897919	83052167	22.7184	-1.89929	0.00655231	0.0905269	0.0580405	0.0533283	0.00426661	0.00502106	0.00536627
Ttc39b	chr4	83220300	83324189	6579.9	0.787665	0.00110885	8.58884	9.77941	9.08208	12.8176	14.8646	16.2209
Snapc3	chr4	83417743	83453340	3767.45	0.729423	0.00618814	36.6498	32.2376	28.2777	52.1384	48.8535	48.9085
Psip1	chr4	83455680	83486448	19546.8	0.639975	0.0201371	63.407	71.2815	63.0287	102.463	82.4866	81.7612
Rraga	chr4	86575672	86577283	12709.2	0.97151	0.000162402	75.3483	98.0313	97.6152	146.893	165.283	165.062
Haus6	chr4	86581284	86612022	2902.41	1.07713	0.0141026	9.21048	6.86015	6.18045	21.0145	11.2227	11.2499
Plin2	chr4	86656564	86670059	27731.5	1.53216	4.16078e-06	97.6951	134.601	139.81	255.279	415.077	396.219
Dennd4c	chr4	86748554	86850602	11181.7	0.625631	0.00874186	18.3054	19.7863	17.7302	27.435	23.507	25.0935
Mllt3	chr4	87769924	88033407	7920.54	0.772719	0.000281648	15.8705	15.231	14.635	24.2184	22.9753	24.0222
Klhl9	chr4	88718291	88722508	9516.14	0.695978	0.0265142	23.4227	34.7911	30.7645	43.6847	38.7581	40.3864
Cdkn2b	chr4	89306288	89311032	3332.06	0.981509	0.000125746	24.1347	27.129	29.0562	42.4484	52.838	52.0417
Tusc1	chr4	93334147	93335511	365.238	-2.68636	2.96847e-07	7.90306	8.57843	8.09437	1.03395	0.264517	0.30155
Plaa	chr4	94565138	94603247	13908.1	0.548611	0.0205281	25.6599	29.7422	27.9583	36.7306	34.3136	36.2276
Hook1	chr4	95967378	96024274	4897.6	-0.761505	0.00322342	25.5226	24.4384	21.4391	11.2249	13.3914	14.3121
Cyp2j5	chr4	96627431	96664119	149.667	-2.6803	5.91645e-07	1.78171	0.710783	0.711894	0.0895719	0.118587	0.0844934
Usp1	chr4	98923809	98935542	8285.67	0.881191	0.0272049	27.8313	25.368	22.5855	56.9796	32.7581	32.6005
Itgb3bp	chr4	99765401	99829118	1027.1	0.87988	0.0339123	3.25829	5.39906	4.91677	8.39813	6.14951	6.34697
Efcab7	chr4	99829499	99912783	2072.29	0.541648	0.0462637	14.2025	17.1962	15.339	20.574	18.9624	20.2237
Raver2	chr4	101069037	101152370	1604.92	-1.42193	3.89146e-05	11.8471	8.68739	7.20448	3.44751	2.56208	2.71246
E130102H24Rik	chr4	101346523	101356248	93.6864	-1.65448	0.00985119	3.00929	4.86328	3.02928	0.273251	0.868237	1.03103
Ak4	chr4	101419288	101467771	1522.8	-1.12695	0.0253115	9.87339	4.08913	3.9248	2.71625	2.16676	2.43027
Dnajc6	chr4	101496647	101642799	263.516	1.69425	2.61592e-06	0.36534	0.3271	0.293762	1.17244	1.00581	1.00605
Leprot	chr4	101647782	101659358	16208.3	0.88066	0.00019039	92.0418	112.719	111.062	174.656	169.769	165.443
Pde4b	chr4	102254938	102607262	1719.57	1.84652	0.000808573	1.8618	1.19806	1.27015	11.0258	2.96183	2.92688
Slc35d1	chr4	103171717	103214884	1271.06	0.883536	0.000569617	4.67554	5.49423	5.27533	8.18839	8.92128	8.69937
Dhcr24	chr4	106561037	106589113	13481.5	1.60961	2.9689e-09	22.3325	29.7969	30.1234	83.137	70.0223	65.5442
Lrrc42	chr4	107233513	107253533	11163.9	0.6426	0.0129891	72.7956	89.3955	90.4656	116.559	112.281	115.77
Yipf1	chr4	107314362	107359823	4168.16	0.502644	0.0488881	39.9428	44.9384	46.7148	53.5253	56.0578	56.5673
Glis1	chr4	107434718	107635059	760.136	1.91566	7.13441e-09	1.30846	1.84309	2.16487	6.66526	5.80627	5.87794
Lrp8	chr4	107802258	107876840	4336.09	1.08048	0.00380979	6.94551	4.53325	4.52571	13.4957	9.40579	9.77453
Magoh	chr4	107879754	107887424	8402.37	0.658499	0.0221856	132.112	178.665	173.256	221.405	232.053	210.189
0610037L13Rik	chr4	107889898	107897802	2809.88	0.638361	0.0231643	20.4911	25.2916	26.4686	32.5498	33.7461	32.5193
Zyg11b	chr4	108227754	108301090	14079.1	0.590746	0.010031	17.7163	17.8442	16.0595	24.4775	21.4661	23.9553
Gpx7	chr4	108400216	108406713	30.8393	2.93208	4.85085e-06	0	0	0	0.555596	0.911413	0.995251
Prpf38a	chr4	108564866	108579336	5357.91	0.68595	0.00410468	42.1175	47.6523	45.4386	67.6014	62.2633	61.0777
Orc1	chr4	108579453	108614831	728.341	1.35298	0.00108145	2.27626	1.82316	1.93236	6.73163	3.83321	3.7895
Cc2d1b	chr4	108619955	108634122	11759.4	0.590979	0.0179058	42.6593	50.5853	51.6023	63.7683	62.2123	66.0828
Txndc12	chr4	108834677	108862119	10701.9	0.690894	0.00839772	105.459	105.303	104.326	169.45	141.866	135.8
Kti12	chr4	108847856	108849412	2821.64	0.802318	0.0139414	17.6117	24.838	25.6269	31.6965	37.6723	36.9912
Nrd1	chr4	109000804	109061771	23042	0.567689	0.0263125	75.6852	73.3474	68.7133	105.482	88.2768	94.2099
Osbpl9	chr4	109061144	109202272	17311.3	0.57707	0.0158782	65.2822	66.0513	62.5708	80.0105	92.9909	97.0712
Eps15	chr4	109280274	109387816	13466.4	0.613576	0.00407532	31.4001	34.674	31.9588	43.2283	45.4435	46.9998
Cmpk1	chr4	114960612	114987228	16514.3	0.834185	0.00515765	84.3502	125.674	116.072	166.797	169.576	169.407
Stil	chr4	115000117	115043198	3344.76	1.10817	0.0221607	7.50942	4.55389	4.27615	17.0653	8.66701	8.42081
Tal1	chr4	115056425	115071755	196.05	-2.4155	3.88788e-08	1.26109	1.40409	1.40336	0.114773	0.213858	0.222546
Cyp4a12b	chr4	115411623	115439034	546.34	3.78779	1.0202e-12	0.13796	0.348279	0.166958	10.3604	2.63131	2.71562
Cyp4b1	chr4	115624727	115647705	41.3313	1.89106	0.00384727	0.121411	0.0619194	0.0474928	0.62268	0.50138	0.549591
Efcab14	chr4	115738072	115777327	10807.3	0.6727	0.00255991	30.2224	34.8578	31.9737	46.82	44.0512	45.8842
Mknk1	chr4	115839197	115879256	4851.26	0.582038	0.0157753	22.097	25.1705	25.2189	31.276	32.0652	33.5364
Nsun4	chr4	116031769	116053876	1605.94	0.673498	0.00550244	5.7112	5.83381	5.85264	8.38874	7.85794	8.83751
Rad54l	chr4	116096954	116123690	1358.14	1.1752	0.0116644	5.03517	3.10343	3.36543	12.233	6.31049	6.48528
Pik3r3	chr4	116221913	116303056	7682.43	0.828963	0.000182365	16.8129	20.4985	18.3169	28.5716	29.4611	30.3461
Mast2	chr4	116306759	116464181	17306.6	0.933563	0.0158697	38.107	28.0859	28.0758	73.4983	45.3768	45.8751
Nasp	chr4	116601051	116627951	11977.1	1.21993	0.00018284	35.9215	37.4323	35.5506	97.5445	62.2796	61.1756
Akr1a1	chr4	116636509	116651674	69187.3	0.706144	0.00045248	592.377	621.812	636.403	880.996	926.48	915.621
Prdx1	chr4	116685598	116700000	64677.8	0.699455	0.00069423	561.699	588.217	573.836	857.855	834.773	803.343
Tesk2	chr4	116720954	116804248	1112.91	0.661534	0.0261118	4.25687	5.02073	5.04081	6.23557	7.18745	7.18137
Zswim5	chr4	116877401	116989105	143.228	-3.01542	1.49591e-08	1.17087	0.545233	0.419845	0.0416585	0.0534817	0.042869
Eif2b3	chr4	117019407	117086852	3378.9	0.830291	0.000478961	10.1149	9.86263	9.43381	16.9378	15.0947	15.0075
Dph2	chr4	117888642	117892003	1325.35	0.758022	0.00691935	6.25414	6.50345	6.41114	10.6323	8.81767	9.22037
Ptprf	chr4	118208212	118291397	1249.59	-2.23853	0.000128146	6.56412	3.15077	3.02955	0.168367	0.8586	0.863851
Med8	chr4	118409336	118415824	4052.62	0.663771	0.0222132	26.8088	26.08	26.2099	42.7269	33.7493	33.572
Elovl1	chr4	118428092	118432952	8389.48	0.736505	0.00396728	49.4451	55.8833	57.3804	86.3398	74.3423	74.5109
Ebna1bp2	chr4	118620798	118627776	7544.91	0.5954	0.0227098	30.1601	36.6106	36.2941	46.7477	44.4337	44.449
Ccdc23	chr4	119195309	119201298	2923.79	0.809728	0.0399633	26.6565	43.3615	42.6614	48.6161	65.8768	65.8155
4930538K18Rik	chr4	119205054	119218217	35.8789	1.82149	0.00893453	0.0274613	0.138652	0.103393	0.706674	0.623725	0.512775
AU022252	chr4	119225137	119232724	1674.2	0.723002	0.0487703	8.66077	13.1178	13.386	15.7865	17.8564	17.5282
P3h1	chr4	119232914	119248977	17578.4	1.12473	0.000280079	41.308	63.4427	64.5178	107.579	107.225	107.574
Ybx1	chr4	119277326	119294513	106270	0.808448	0.00733575	504.105	646.663	637.465	1032.33	844.569	770.955
Ppih	chr4	119300009	119320523	2092.08	0.823639	0.0164928	10.1558	8.97093	9.80297	18.9564	13.0727	13.0648
Hivep3	chr4	119814677	120135411	443.548	-1.30261	0.00938398	1.65967	0.803934	0.701829	0.403301	0.3013	0.390408
Foxo6	chr4	120267077	120287261	68.342	-1.4851	0.0375239	0.996603	0.449107	0.562398	0.0485107	0.19981	0.213548
Scmh1	chr4	120405280	120530199	6602.66	0.707633	0.000631518	24.0461	24.283	24.6496	35.1092	36.2927	36.9019
Ctps	chr4	120539867	120570276	37982	1.17308	1.71905e-07	153.282	126.199	127.055	290.463	287.316	291.911
Smap2	chr4	120968316	121017247	7788.97	0.767918	0.000164069	31.8401	32.7335	33.7542	49.1666	49.6054	52.9806
Zmpste24	chr4	121059237	121098243	18664.6	0.535629	0.0208614	75.3849	73.0437	68.4576	98.2929	90.8699	94.9065
Cap1	chr4	122859047	122886057	48428	1.35474	7.27221e-10	151.025	169.859	164.42	403.482	343.343	348.941
Macf1	chr4	123349632	123684360	59718.5	1.23095	7.814e-05	22.0924	27.0213	25.5751	63.8013	41.5352	44.5572
D830031N03Rik	chr4	123403600	123411911	7349.83	1.40561	0.00433199	7.82454	6.75509	5.89916	28.8254	9.67229	11.5343
BC002163	chr4	123712709	123718161	3212.28	0.603679	0.0139039	41.8895	40.9012	45.3099	61.1722	56.2223	55.333
Akirin1	chr4	123735194	123750299	6794.04	0.799606	0.00345224	31.6909	37.3559	35.7029	47.2947	60.6916	62.3154
Mycbp	chr4	123905012	123912250	3931.63	0.655706	0.00401602	32.2349	37.3533	33.2398	46.6867	50.9089	48.2117
Rragc	chr4	123917432	123936997	19843.4	0.598726	0.0117141	92.1446	110.01	103.751	130.886	141.108	142.474
Fhl3	chr4	124700698	124708611	6637.79	1.32913	4.49204e-07	39.3532	31.4895	33.5396	93.1591	74.073	76.5263
Inpp5b	chr4	124741849	124801511	5175.9	0.673321	0.00390537	16.2127	17.9866	17.3657	25.377	23.169	24.0031
Yrdc	chr4	124850758	124855242	4501.93	0.918725	7.89789e-05	29.8202	37.3796	33.8653	55.5173	60.4894	54.061
Gnl2	chr4	125030013	125055382	7549.26	0.572031	0.0110618	43.0857	42.2389	41.4801	58.2126	55.0669	56.5775
Snip1	chr4	125066692	125074043	3133.44	0.568754	0.0383165	16.0944	19.9314	19.0999	24.3248	23.1844	23.9491
Stk40	chr4	126103956	126141029	3788.28	0.827003	0.0229025	12.3659	10.3219	10.5004	22.6573	14.6401	15.1539
Eva1b	chr4	126148002	126149874	7019.6	0.656883	0.00614584	62.0285	65.8559	72.1857	97.7872	91.9781	86.8157
Map7d1	chr4	126232167	126256319	26687.4	0.998472	4.09649e-07	86.3301	84.1821	86.9366	147.481	167.45	162.731
Trappc3	chr4	126262404	126275883	10152.1	0.70488	0.042862	82.357	119.043	115.743	128.9	175.057	167.26
Ago4	chr4	126489542	126533458	1299.93	0.857521	0.00685573	2.06161	2.65778	2.40509	3.32243	4.23452	4.53354
Clspn	chr4	126556979	126593903	3841.84	1.33574	0.00735757	8.02907	4.89729	4.78451	23.8444	9.84441	10.2736
Psmb2	chr4	126677642	126709715	11805.3	0.622226	0.0144415	181.396	178.961	178.164	271.477	235.394	225.112
Zmym1	chr4	127047093	127061132	2186.35	0.632808	0.0417458	6.53694	8.09024	8.05806	11.1904	9.28993	9.667
Gjb4	chr4	127351085	127354081	5885.62	1.74726	3.13847e-14	26.3674	32.743	33.7756	95.9581	95.6808	87.1551
Phc2	chr4	128654701	128752881	23544.6	0.64171	0.0158697	63.1566	73.2014	77.0352	88.7372	107.382	107.614
Trim62	chr4	128884139	128911326	741.365	0.773274	0.0349623	3.1254	2.36195	2.4382	4.82539	3.95625	3.89867
Ak2	chr4	128993223	129011529	10314.4	0.676306	0.0217944	57.2235	55.7614	57.6607	94.2359	72.0227	71.3584
Rnf19b	chr4	129058270	129084526	7650.96	0.986204	0.00422404	31.0498	33.5932	34.2082	45.4312	77.1855	73.9435
S100pbp	chr4	129150824	129189482	2815.03	0.70167	0.00336209	22.5611	23.2002	22.5452	35.0481	30.7124	33.3394
Yars	chr4	129189794	129219607	13397.1	0.650835	0.0128113	64.4964	54.3703	54.1919	88.6836	78.9727	82.4524
C77080	chr4	129219577	129261404	21823.3	0.589448	0.0241487	51.9867	48.789	49.2186	74.6018	61.6742	64.42
Sync	chr4	129287620	129308559	1116.26	1.24033	8.96119e-06	5.74537	4.94557	4.48001	10.5205	12.9945	12.0715
Rbbp4	chr4	129307099	129335370	48386.2	0.703467	0.00304932	136.159	139.973	135.345	217.16	187.962	185.952
Bsdc1	chr4	129461678	129488432	10993.8	0.634225	0.0280422	49.2546	57.1196	56.4182	64.9304	83.9561	86.3446
Marcksl1	chr4	129513580	129515981	26914.9	1.31585	8.19614e-08	140.622	165.636	173.749	390.094	331.369	319.886
Hdac1	chr4	129516103	129542646	26191.1	0.951885	6.84965e-06	142.597	154.468	152.314	272.626	251.322	245.137
Tmem234	chr4	129600706	129607879	5109.73	0.821772	0.00832638	64.2865	90.7933	95.4854	127.792	126.652	130.765
Txlna	chr4	129626076	129641065	16877.6	0.747345	0.000221547	41.6315	42.5288	41.4079	64.3496	61.2904	64.0444
Adgrb2	chr4	129984869	130022633	700.6	-0.782487	0.00585194	2.61471	2.79459	2.73592	1.37947	1.33897	1.36088
Col16a1	chr4	130047839	130099277	794.036	1.75334	0.00162132	0.368908	1.28625	1.5319	3.26258	4.19525	4.16765
Tinagl1	chr4	130165599	130175122	129523	1.10142	0.00669073	541.87	616.627	674.061	1609.29	849.178	830.972
Serinc2	chr4	130253496	130275586	18844.3	1.36403	7.42712e-14	83.6311	86.9058	87.4001	198.626	207.182	198.917
Zcchc17	chr4	130316084	130359943	3751.95	0.925206	0.00442184	23.461	35.0099	36.3686	52.1772	53.0163	51.396
Snrnp40	chr4	130360131	130390030	4187.1	0.817047	0.0100901	29.5589	32.3917	32.2869	58.4988	43.1083	40.568
Nkain1	chr4	130530130	130574036	6989.52	1.89437	7.65565e-09	12.8745	22.335	22.5629	60.8851	68.8801	70.483
Pum1	chr4	130663358	130781565	21647.7	0.601257	0.00371824	52.6151	54.393	51.8344	72.194	70.9422	74.2058
Ptpru	chr4	131768456	131838278	368.226	1.91495	0.000140431	0.363942	0.383084	0.36325	0.902384	2.31619	2.52214
Ythdf2	chr4	132184915	132212256	9110.27	0.5853	0.0146206	29.8218	29.6986	28.0599	41.8958	37.301	38.1194
Taf12	chr4	132274374	132293330	2763.01	0.79558	0.00320037	21.8126	26.6518	27.2135	40.3186	37.5311	36.4771
Rcc1	chr4	132331918	132345750	5601.35	0.725904	0.00554732	31.5843	27.5514	27.8472	47.8349	41.8014	40.9966
Eya3	chr4	132639045	132724765	7614.63	0.6856	0.00716896	18.2716	18.4016	18.5871	29.1747	24.2893	24.7429
Smpdl3b	chr4	132732965	132757171	1337.18	-0.787976	0.0328056	17.7759	12.2772	11.2055	7.00772	7.73457	7.62533
Rpa2	chr4	132768359	132778746	2859.7	1.03254	0.00310123	18.113	15.7329	15.3085	39.112	25.7541	25.2888
Stx12	chr4	132854063	132884458	13325.9	0.69319	0.00349091	66.2164	80.5466	75.0035	100.575	109.941	111.349
Ahdc1	chr4	133011505	133078110	9998.6	0.589754	0.0169783	18.477	21.0926	21.3533	28.0056	25.7475	26.373
Wasf2	chr4	133130632	133198330	15017.2	0.887808	5.87731e-05	40.6451	44.7932	42.4786	74.922	65.8938	67.9717
Sytl1	chr4	133253089	133263087	198.495	1.74721	0.00964284	0.182372	0.734226	0.703947	1.11487	4.41083	4.01966
Slc9a1	chr4	133369771	133423698	8428.08	0.53429	0.0416245	26.4301	22.5012	22.7887	32.9796	30.6229	32.0641
Fam46b	chr4	133480132	133487940	1428.55	1.15343	3.62945e-05	6.51659	5.47863	6.37897	14.2931	11.6798	11.2132
Trnp1	chr4	133491099	133498550	329.784	1.56887	0.0253246	0.174796	1.96121	1.66543	4.44868	5.70068	5.47092
Gpn2	chr4	133584372	133591735	2259.17	0.766119	0.0101126	17.8487	22.0083	22.6243	27.9758	34.2885	35.243
Sfn	chr4	133600555	133602168	1222.53	1.07295	7.39458e-05	7.05434	8.24534	9.17236	15.7634	15.3894	14.4871
Zdhhc18	chr4	133606991	133633429	14217.7	0.977826	0.00035198	60.4367	48.4484	48.5494	107.853	89.9024	89.6724
Arid1a	chr4	133679007	133753611	23245.4	0.687637	0.0359564	38.4549	32.5262	32.3289	60.4175	43.3755	44.9301
Hmgn2	chr4	133964738	133967991	27211	0.905759	0.00729658	235.229	254.208	248.348	513.082	336.306	329.252
Ubxn11	chr4	134102582	134126780	551.719	-0.979708	0.0119512	6.39039	8.85965	9.70574	2.92914	3.73689	3.7982
Sh3bgrl3	chr4	134127405	134128753	11569.3	0.592045	0.0149455	197.805	220.199	241.126	280.338	309.632	299.286
Zfp593	chr4	134243305	134245591	935.081	0.727052	0.0264278	4.99551	6.69545	6.47555	9.01972	9.00784	8.19609
Stmn1	chr4	134468319	134473843	19846	1.00963	0.00130436	216.698	179.307	186.185	439.828	311.491	304.848
Sepn1	chr4	134537891	134552166	17925	1.04436	8.26128e-08	54.4297	56.5368	56.6943	106.444	100.466	103.5
Man1c1	chr4	134561689	134704290	15793.2	1.51123	5.7165e-05	19.5341	33.6227	33.9134	59.3365	89.4031	93.925
Ldlrap1	chr4	134745411	134768004	6570.98	1.02944	0.000211944	22.1431	29.6329	30.7064	46.0207	52.3483	53.3103
Tmem57	chr4	134802759	134853345	10686.7	0.685932	0.00307051	32.6095	39.4288	35.9443	51.8434	50.5404	50.6145
Tmem50a	chr4	134897848	134914916	10230.2	0.697028	0.0185331	104.818	127.288	128.039	149.135	196.224	195.266
Runx3	chr4	135120644	135177990	2702.66	0.93139	0.00828507	9.39932	5.86551	5.98331	13.5001	13.9956	13.729
Srrm1	chr4	135320483	135353214	25450.9	0.649465	0.0199134	94.1465	82.499	76.6563	134.29	107.609	119.622
Gale	chr4	135965164	135968178	1448.93	1.12397	0.00107983	10.0232	8.63797	8.98996	23.2318	16.0095	15.0864
Pithd1	chr4	135975601	135987244	3762.06	0.762797	0.00451616	28.6401	30.507	30.6211	50.3804	40.9596	41.5192
Tceb3	chr4	136003369	136021649	10187.1	0.687141	0.00327981	28.3365	27.3431	27.4443	43.0015	37.5677	39.0869
Id3	chr4	136143821	136145392	31788.7	1.08406	0.010782	230.237	433.427	444.108	549.907	819.102	839.973
Zfp46	chr4	136286068	136293942	5359.21	0.893935	3.93721e-05	12.8617	13.6413	13.5147	23.2602	21.1796	21.6989
Hnrnpr	chr4	136310941	136345979	17447.8	0.567611	0.0216879	26.8166	32.1059	29.5624	40.0368	36.7148	37.645
Luzp1	chr4	136469760	136549318	20706.2	1.01512	4.42941e-06	31.5483	28.2819	27.2985	56.9306	50.062	55.3032
Kdm1a	chr4	136550532	136602723	16505.2	0.601251	0.00425232	70.1309	75.0132	70.9029	98.1217	97.6655	97.8405
Ephb2	chr4	136653609	136836011	404.789	-3.6072	4.53696e-22	2.67862	2.51882	2.52014	0.180952	0.0990462	0.100563
Wnt4	chr4	137277634	137299501	5130.8	1.41298	0.000261383	7.56246	14.6913	15.2418	27.4376	31.9621	31.7792
Cdc42	chr4	137319695	137357759	53710.8	0.82353	0.000117446	197.16	233.531	218.339	340.485	337.028	340.876
Hspg2	chr4	137468802	137570630	235125	1.56509	3.27854e-08	111.407	150.385	156.186	415.237	323.96	331.948
Alpl	chr4	137741730	137796384	128.541	-2.17581	0.00138667	1.98686	0.644697	0.856418	0	0.0886983	0.103414
Ddost	chr4	138304737	138312611	30970.2	0.633505	0.00980996	192.068	183.504	192.351	287.007	246.527	247.242
Pla2g5	chr4	138799246	138863469	80.7455	-3.48399	1.49281e-09	1.51591	0.886071	0.68353	0.00898426	0.0422917	0.0225997
Pla2g2a	chr4	138831856	138835189	29.899	-1.43779	0.0410609	2.36679	0.116727	0.111913	0	0	0
Capzb	chr4	139192898	139291820	54715	0.921469	0.00067402	260.825	355.018	356.405	520.138	543.017	563.789
Mrto4	chr4	139347439	139352576	2617.35	0.675956	0.00490204	26.442	27.5909	28.1521	40.7943	37.0493	38.8144
Emc1	chr4	139352586	139378735	9300.07	0.748706	0.00294094	18.5186	18.1402	17.5916	30.2606	24.7514	25.9462
Iffo2	chr4	139530547	139620382	9584.81	0.981243	2.38383e-05	18.1983	15.8284	15.3437	31.6324	29.399	29.2856
Rcc2	chr4	140701472	140723220	32616.7	0.609834	0.00645035	106.018	118.312	120.203	150.584	163.917	156.324
Padi2	chr4	140906359	140952586	938.722	-1.98369	1.78828e-08	6.51906	4.22207	4.09931	0.897812	1.2234	1.21566
Mfap2	chr4	141010423	141015984	1120.09	-4.62693	1.09557e-42	39.2712	23.0482	24.7112	0.771629	0.823601	0.902796
Fbxo42	chr4	141147921	141204062	5661.85	0.676528	0.00198909	11.6342	12.6117	12.4178	17.5829	16.9571	17.7542
Arhgef19	chr4	141242883	141257562	1691.64	1.68765	6.01591e-07	2.85721	4.11294	4.64306	9.59084	13.5455	13.3341
Epha2	chr4	141301220	141329384	26654	1.42247	0.000271802	68.6228	43.5768	44.7007	187.747	110.834	111.498
Clcnkb	chr4	141404356	141415988	66.7041	-1.99014	0.00170313	1.0855	0.564404	0.607582	0.0524082	0.123351	0.153803
Hspb7	chr4	141420778	141425310	30.4722	-1.5791	0.0238925	0.343187	0.301347	0.256818	0.0369205	0.0521388	0.0650108
Fblim1	chr4	141576061	141606052	24644.4	0.642774	0.0172703	109.519	90.3113	88.305	131.197	151.032	151.614
Ddi2	chr4	141683562	141723419	2520.35	0.658163	0.00454117	9.26636	8.96955	8.75658	12.9254	13.1176	12.8427
Tmem51	chr4	142030992	142084304	554.907	-2.13602	4.81782e-06	11.769	4.84671	4.97876	1.12339	1.39905	1.50896
Kazn	chr4	142102389	142210208	1774.25	0.818128	0.00874186	3.21942	2.5405	2.36018	4.20406	4.72167	5.31908
Prdm2	chr4	143107390	143212709	13486.4	0.617575	0.00472984	14.8431	15.8575	15.0419	21.5559	19.9692	20.8947
Pramef8	chr4	143412425	143421087	4564.2	0.518784	0.0381849	15.028	17.3687	16.1489	21.0868	19.555	20.5419
Gm13051	chr4	146097311	146126623	212.152	1.57106	0.000591714	0.430076	0.621581	0.705728	1.40686	1.96129	2.15058
Gm13154	chr4	147553276	147585201	119.286	1.5443	0.0162735	0.109573	0.377019	0.424335	1.06281	1.02952	0.918436
Zfp534	chr4	147674224	147702631	102.45	1.38424	0.00761776	0.424081	0.248253	0.36694	1.07671	0.859049	1.09026
Plod1	chr4	147909752	147936776	11774.8	0.676935	0.0270506	44.4769	45.9059	46.957	54.8879	78.314	78.2597
2510039O18Rik	chr4	147940894	147947314	18395.1	0.74168	0.022186	67.3215	97.5255	95.7405	113.617	145.95	130.795
Clcn6	chr4	148006483	148038767	2320.42	0.704549	0.0246195	9.98482	9.5229	9.99281	16.7798	11.4894	13.9225
Mthfr	chr4	148039076	148059562	6020.8	0.50952	0.0258039	13.0308	13.3339	13.844	16.5118	16.9365	18.486
Draxin	chr4	148098436	148130698	55.1893	-1.47953	0.0226612	0.365362	0.209423	0.192243	0.0589592	0.0693847	0.0543804
Ubiad1	chr4	148434496	148444751	5150.37	0.587288	0.0298834	21.972	23.3731	23.5611	33.5767	27.9246	28.676
Srm	chr4	148591512	148594619	4908.7	0.618336	0.0439196	51.083	43.0604	45.2826	74.1844	61.1115	56.7376
Dffa	chr4	149104141	149120653	3111.73	0.601446	0.0142946	14.2361	16.4412	15.8463	20.3245	20.8487	22.0223
Pgd	chr4	149149984	149166707	21214.5	0.539805	0.0123174	126.18	127.895	131.381	169.257	165.8	166.426
Kif1b	chr4	149176318	149307733	32932.4	0.918177	0.000267822	24.9889	25.5083	23.3237	47.3813	37.0631	38.9388
Ube4b	chr4	149328415	149426631	19971.1	0.667988	0.0411393	44.9199	47.2996	45.4176	77.7194	52.4519	57.3416
Lzic	chr4	149485332	149496667	5569.44	1.15549	9.88348e-07	28.2744	35.2313	34.1534	66.459	62.4955	62.6692
Ctnnbip1	chr4	149518240	149566437	6317.75	1.37288	5.09988e-08	17.3832	23.1121	23.2191	46.9801	52.7845	48.8869
Pik3cd	chr4	149649167	149701629	360.4	1.39301	3.61703e-05	0.584676	0.608841	0.526182	1.59989	1.41543	1.19878
Errfi1	chr4	150855090	150868880	41615	0.601762	0.0216597	195.869	169.616	157.049	231.82	254.84	271.569
Vamp3	chr4	151047304	151057953	10689	0.905326	0.0032066	46.6135	69.0835	65.5203	90.9182	105.96	106.973
Phf13	chr4	151989630	151996179	6081.86	0.575978	0.0218685	23.7538	27.1406	27.8678	35.4811	33.2964	34.057
Klhl21	chr4	152008890	152017677	7870.07	0.761421	0.00338799	23.0421	26.1506	25.7622	33.5633	42.2524	42.2666
Acot7	chr4	152178099	152271855	15262.2	1.0687	0.000229672	92.4628	76.0508	80.1403	190.271	143.066	140.325
Gpr153	chr4	152274361	152285337	15099.1	1.48786	1.32035e-05	24.1064	41.0648	41.4828	78.8562	101.194	97.5809
Icmt	chr4	152297213	152307126	20988	0.967708	3.2464e-06	47.1091	44.7058	44.9798	85.1917	77.847	79.1439
Rnf207	chr4	152307022	152318625	243.702	3.44982	7.26967e-15	0.0999641	0.196279	0.286757	2.53119	2.82353	3.15247
Cep104	chr4	153975560	154007225	6149.28	0.616802	0.0219262	24.9676	23.7571	23.3739	36.7556	29.4997	32.077
Lrrc47	chr4	154011802	154021512	6077.65	0.581108	0.0246325	21.32	25.5658	25.951	31.5769	33.3134	31.0681
Trp73	chr4	154056248	154140208	46.6938	-1.83647	0.00578852	0.356719	0.147914	0.158498	0.0268634	0.0361297	0.033787
Tprgl	chr4	154157484	154160684	12047.9	0.930256	0.0116644	59.1195	94.9954	91.8175	114.105	163.306	155.084
Megf6	chr4	154170712	154275721	5108.93	2.13647	4.31709e-05	1.48665	4.89959	5.46645	13.1684	24.4277	25.565
Rer1	chr4	155074111	155086297	12158.2	0.628549	0.00897755	94.684	113.485	110.254	143.748	144.796	146.012
Ski	chr4	155154074	155222535	39997.6	0.998136	5.21392e-05	71.0633	87.8604	87.611	133.16	157.577	158.674
Gnb1	chr4	155491360	155559269	60539.7	0.974484	5.13639e-05	209.853	215.071	211.121	418.278	343.321	339.983
Nadk	chr4	155562391	155591001	22404.4	0.727549	0.00267346	96.0491	83.0797	81.0146	138.269	126.837	132.606
Cdk11b	chr4	155624868	155649932	12117.8	0.57108	0.0258237	59.9826	63.443	63.8384	89.2882	76.2666	77.4391
Vwa1	chr4	155768494	155774561	649.735	2.62126	5.90092e-25	0.881281	0.826455	0.940943	5.4613	5.3852	4.98587
Mrpl20	chr4	155803617	155808829	7919.75	0.631338	0.00823045	146.575	159.857	160.314	225.2	206.859	202.448
Cptp	chr4	155864722	155869440	3099.95	0.564472	0.0445424	16.7178	13.7437	14.4037	21.399	19.915	19.8936
Cpsf3l	chr4	155869566	155889103	7333.55	0.571901	0.00893719	42.0145	38.9264	42.2714	54.6468	56.0391	56.5184
Acap3	chr4	155891874	155907251	5843.75	0.991589	0.00106352	11.949	16.7759	17.8357	25.184	28.1422	29.6478
B3galt6	chr4	155989465	155992678	2871.15	0.734041	0.0169009	9.17818	11.9998	13.3233	16.1771	17.3008	17.0101
9430015G10Rik	chr4	156109997	156127263	2872.86	0.718369	0.0179614	12.9029	13.7541	13.6462	22.6829	17.0996	17.5891
Agrn	chr4	156165289	156197488	177652	1.42232	0.000655016	127.012	265.627	274.202	447.926	616.508	631.714
Isg15	chr4	156199423	156200818	516.283	1.29959	0.000308547	4.91688	7.53953	7.28737	13.8965	15.9401	15.0298
AW011738	chr4	156203283	156206028	482.958	1.20912	0.0021585	1.26388	2.0427	2.04748	3.47727	3.8906	4.07381
Cdk6	chr5	3344311	3522225	3390.54	0.806162	0.025521	18.4855	14.5682	12.9061	30.3278	21.3656	22.5223
Rundc3b	chr5	8490335	8622952	250.996	1.08646	0.0428462	0.438305	1.01508	0.737469	1.63514	1.13231	1.32908
Abcb1a	chr5	8660091	8748570	348.868	2.18727	1.93101e-05	0.149374	0.540034	0.383859	1.85214	1.75918	1.7355
Crot	chr5	8966047	8997146	13908.4	-0.543985	0.0319535	102.172	97.6821	89.4533	54.3611	63.8878	64.7218
9330182L06Rik	chr5	9266192	9480717	1449.19	1.97351	6.15182e-12	1.65582	2.27847	2.26132	6.6614	8.36436	8.3894
Sema3d	chr5	12383165	12588943	587.038	-4.41681	1.03439e-32	3.60702	2.38773	1.94519	0.0814935	0.0774607	0.0827863
Sema3a	chr5	13396783	13603485	9833.8	2.32709	6.28571e-16	6.11197	7.74461	7.2271	40.0567	27.2779	27.5625
Sema3e	chr5	14025275	14256689	4932.53	1.86372	4.39283e-05	4.27406	4.32944	4.39373	25.158	9.2273	9.62565
Phtf2	chr5	20758663	20882124	3102.19	0.569111	0.0143159	8.47972	8.98751	8.0063	11.4466	10.866	11.7565
Ccdc146	chr5	21292960	21424677	26.8065	-1.4721	0.0451881	0.219366	0.280313	0.183539	0.0180931	0.0354874	0.0606837
Napepld	chr5	21662902	21701345	725.02	-1.42356	0.000289432	6.2127	3.86066	3.26598	1.40231	1.55204	1.50477
Asic3	chr5	24413450	24417834	110.989	-1.57883	0.00268528	1.72268	1.22891	1.3155	0.273645	0.383962	0.476548
2900005J15Rik	chr5	25100974	25103007	148.381	-1.92789	9.15385e-05	1.91983	1.88052	2.30561	0.472524	0.224798	0.278188
4831440E17Rik	chr5	25499796	25504473	199.616	-1.15465	0.0267659	0.759452	1.21375	1.33469	0.28406	0.360004	0.494685
Dpp6	chr5	26817356	27727500	65.8665	-1.75919	0.00788275	0.41823	0.151605	0.17996	0.0541309	0.0337249	0.0240291
Rnf32	chr5	29195992	29225524	1087.29	-0.683485	0.0106759	13.8359	14.0811	13.86	7.16517	7.96787	8.0995
Hadha	chr5	30118303	30154980	31821	-0.519981	0.0445424	175.277	153.316	145.997	102.414	97.5369	97.9418
Ift172	chr5	31253278	31291114	9533.22	-0.598968	0.0293871	39.2169	31.572	31.3175	19.8572	20.8065	21.6571
Fndc4	chr5	31292245	31295877	6175.78	-0.89463	0.00319836	68.6939	49.1067	50.1251	25.3374	29.1184	30.4748
Gckr	chr5	31297580	31327302	224.418	-2.7523	2.64826e-07	4.6039	2.2549	2.17294	0.131931	0.358293	0.357398
Rbks	chr5	31624438	31697610	537.878	-1.60437	0.000311422	12.6323	15.0776	14.0224	2.13365	4.43521	4.89062
Bre	chr5	31698049	32084739	6758.71	-0.597657	0.0338329	103.523	83.6034	80.4752	53.3379	51.863	57.348
Spon2	chr5	33213517	33218238	1481.33	1.90509	0.000471833	3.748	2.85874	3.48564	6.542	28.3436	24.9372
Fgfr3	chr5	33721723	33737068	1409.33	0.786409	0.0012148	3.92926	3.79236	3.72686	6.06346	5.89442	6.1302
Nat8l	chr5	33995983	34005916	1214.29	1.31868	0.00614289	1.19876	1.9696	1.97684	2.57955	5.76927	5.47689
Crmp1	chr5	37242057	37292163	241.111	2.05624	0.000198879	0.486823	0.134868	0.168098	1.96302	1.62409	1.5936
Nsg1	chr5	38137192	38159467	1951.07	1.0398	0.00987322	8.12527	10.4483	10.9309	23.2281	14.0611	13.4061
Slc2a9	chr5	38349272	38502152	939.992	0.925197	0.0074997	2.55398	2.75166	2.92556	3.87631	5.74418	5.67352
Zfp518b	chr5	38668483	38684826	365.057	-2.4541	2.83314e-16	1.50936	1.56892	1.4558	0.225716	0.199222	0.224125
Cc2d2a	chr5	43662378	43740970	14023.6	-1.10825	0.00141429	73.1669	46.872	43.4673	20.7618	24.1328	27.2593
Prom1	chr5	43993621	44101736	17227	-0.90817	0.000527297	98.5683	86.6163	81.6001	37.3549	45.8227	49.3799
Lcorl	chr5	45697183	45857540	2194.8	-0.592529	0.0166569	4.20211	4.94203	4.24017	2.48151	2.54714	2.78144
Slit2	chr5	47983154	48306282	2824.8	1.24477	0.0285226	1.23592	4.50676	4.30013	7.93437	6.41049	6.69196
Ppargc1a	chr5	51454248	51553921	19974.3	-1.15967	0.000494661	85.4589	61.9943	53.0144	30.459	22.1647	24.9195
9230114K14Rik	chr5	52190680	52197984	748.044	0.981142	0.00139552	4.08533	4.03674	3.12559	7.60438	6.28023	6.56636
C130083M11Rik	chr5	52199983	52216433	483.933	0.783854	0.0204676	2.79201	2.89768	2.63874	4.76684	4.00696	4.14591
Sod3	chr5	52363803	52369738	179.799	-2.35891	0.000392019	5.12991	0.407887	0.499696	0.0499736	0.129382	0.150849
Lgi2	chr5	52537863	52566280	23.0228	-1.97436	0.00446577	0.460814	0.336672	0.242091	0.0106067	0.0249646	0.026681
Slc34a2	chr5	53049352	53071663	206.818	-2.2742	4.67929e-07	1.81079	1.07691	0.968635	0.195872	0.201693	0.197084
Sel1l3	chr5	53107082	53213452	1144.13	-3.33118	1.06303e-21	9.56112	6.11095	5.87863	0.434876	0.661041	0.632422
Nwd2	chr5	63649102	63810543	782.857	-4.66677	8.5133e-16	5.38288	0.686747	0.632402	0.00239447	0.00281787	0
0610040J01Rik	chr5	63812494	63899619	34.7888	-1.51817	0.0298834	0.519034	0.520401	0.498941	0.120231	0.0514511	0.0687356
Rell1	chr5	63908897	63968897	16110.8	-0.832984	0.00328238	121.063	94.5332	88.6121	54.2333	49.8439	49.4069
Tlr6	chr5	64953094	64960034	288.316	0.954923	0.043699	1.23905	1.10504	1.12782	2.73571	1.60047	1.80939
Fam114a1	chr5	64970074	65041901	7650.03	0.67182	0.0145506	35.8818	29.6523	29.4163	50.145	44.73	44.6409
Rbm47	chr5	66016548	66151954	5635.87	-1.46557	3.87364e-08	29.2437	22.9307	20.9722	8.31981	6.86034	8.02487
Apbb2	chr5	66298724	66618817	16623.6	0.641847	0.036639	33.6898	27.96	26.8966	48.1265	37.5728	40.1301
Limch1	chr5	66745839	67057159	17131.7	0.806967	0.0128668	32.9839	30.3365	28.7175	59.3401	40.4663	42.3212
Bend4	chr5	67392146	67427799	249.166	-5.4992	2.94114e-31	1.23879	0.899362	0.753089	0.00772748	0.0060626	0
Atp8a1	chr5	67618138	67847431	218.543	-4.59657	3.10193e-16	1.3542	0.410043	0.368899	0	0	0.00934804
Atp10d	chr5	72203328	72298771	22010.8	1.58201	9.12257e-09	32.4002	26.4113	24.077	91.875	70.0205	73.1259
Corin	chr5	72300024	72504540	259.46	0.920047	0.0261758	0.500578	0.630702	0.631176	0.921855	1.17089	1.0624
Nipal1	chr5	72647795	72671078	1360.41	-1.51521	0.00212582	11.4918	5.35588	4.80747	2.71226	1.53873	1.60173
Sgcb	chr5	73632748	73647731	8294.33	0.577855	0.0101648	28.0591	31.1776	30.1422	38.4654	40.0137	41.4404
Pdgfra	chr5	75152290	75198204	1446.87	-2.04512	8.20921e-06	8.12304	4.09615	3.53484	0.69779	1.3246	1.33172
Kit	chr5	75574986	75656721	159.165	-4.11513	4.3455e-12	1.67408	0.402494	0.304429	0	0	0
Aasdh	chr5	76875934	76905514	1624.85	-0.671029	0.0070469	8.87754	8.97581	9.2371	4.70865	4.92918	5.56036
Tmprss11e	chr5	86705185	86745807	42.2441	1.62306	0.020554	0.0242382	0.108781	0.0651841	0.341853	0.324664	0.256468
Ugt2b34	chr5	86889769	86906937	25.9733	-1.72874	0.0131552	0.264234	0.304072	0.167631	0.0335289	0.0157831	0.0337364
Ugt2b5	chr5	87124946	87140340	121.514	-4.03443	3.64417e-12	3.08727	1.11384	1.13831	0.0215945	0	0
Ugt2b37	chr5	87240491	87254788	169.788	-4.21345	5.13929e-15	4.26427	1.82501	1.43054	0.0435108	0.0256023	0.0273626
Ugt2b38	chr5	87409939	87424203	37.8349	-2.78985	1.51923e-05	0.894546	0.489599	0.340321	0.0107972	0	0
Gm9958	chr5	90366996	90368488	200.613	-1.20889	0.00970751	2.50524	4.0843	3.76698	1.13703	0.951172	1.2061
Cxcl5	chr5	90759297	90761625	568.903	-4.19291	2.36501e-37	12.6325	8.81477	9.53785	0.382618	0.3486	0.496756
Ppbp	chr5	90768517	90770060	1376.3	-1.89548	0.000629963	48.893	21.6685	22.4204	8.91376	3.09576	2.57071
Cxcl1	chr5	90891244	90893115	2244.72	-1.759	0.000552465	90.5463	38.6741	34.7149	8.24891	17.2353	18.5015
Ereg	chr5	91074616	91093649	1217.63	2.01709	1.40156e-09	2.14198	1.52937	1.20849	7.81295	6.64143	6.22167
Areg	chr5	91139614	91148432	31.8847	1.55877	0.0237018	0.137788	0.0966233	0.185277	0.750062	0.621897	0.514571
Btc	chr5	91357260	91402994	3653.2	1.3213	5.37712e-05	11.6754	12.2296	10.2732	33.2457	20.6327	21.8636
Naaa	chr5	92257659	92278181	2945.41	-1.20109	0.000137651	34.1541	23.4092	22.0773	10.0341	10.4985	11.4219
Stbd1	chr5	92603050	92606579	2122.9	1.41948	7.39458e-05	11.423	7.01528	6.27832	24.5991	23.6535	21.1614
Fras1	chr5	96373954	96784728	3527.79	0.783374	0.00260836	2.87977	2.61996	2.30726	4.41336	3.77769	4.17368
Anxa3	chr5	96793384	96845968	55497.4	0.876362	0.00489177	469.643	327.053	318.893	695.214	640.088	660.9
Bmp3	chr5	98854438	98880960	1053.28	1.46934	8.26132e-05	2.8468	2.81438	2.53414	9.45772	5.41046	5.74115
Mapk10	chr5	102907947	103211334	21.2198	-1.5845	0.0308568	0.11468	0.0579015	0.064766	0.0113504	0	0.0107068
Gbp8	chr5	105014152	105053561	25.6794	-2.20537	0.00116683	0.461895	0.216721	0.216817	0	0.00978177	0.0104543
Gbp9	chr5	105078393	105110292	215.751	-3.07627	2.52091e-09	2.68865	1.07146	0.93555	0.106894	0.105933	0.091988
Gbp4	chr5	105115766	105139586	51.1265	-1.88768	0.00735688	0.582485	0.148069	0.0979054	0.00450401	0.0318026	0.0283243
Gbp6	chr5	105270701	105293699	43.3032	-2.34137	0.000478961	0.526321	0.13958	0.113235	0	0.00557307	0.0119125
Lrrc8c	chr5	105519470	105608954	3278.67	0.692111	0.00330607	13.8987	15.2339	15.069	21.8914	20.5504	20.7911
Tgfbr3	chr5	107106569	107289595	5687.62	-3.08851	7.54828e-13	42.1377	15.8092	14.7058	2.23876	1.78423	2.07254
Brdt	chr5	107331193	107387058	145.254	-3.48387	6.70136e-13	1.15481	0.728537	0.614497	0.0366075	0.0239337	0.0562743
Mfsd7a	chr5	108441053	108448891	74.9548	-3.89609	6.15182e-12	1.22687	0.655936	0.797179	0.0081496	0.00959066	0.01025
Pcgf3	chr5	108461331	108503099	15621.8	0.51657	0.0478415	59.6613	55.9725	51.1516	77.2318	66.2612	72.0778
Idua	chr5	108660330	108685446	1512.05	-0.893978	0.008116	8.33029	6.50127	6.60926	2.88363	3.95279	4.05627
Chfr	chr5	110135829	110171973	9547.34	0.601863	0.00513467	36.2221	37.6356	35.6422	50.5516	49.1116	49.4241
Acacb	chr5	114165517	114250758	2274.51	-1.68557	2.80309e-05	9.285	4.66682	4.64454	1.87409	1.45993	1.53001
Mmab	chr5	114431033	114444027	5167.82	-0.612756	0.0476956	39.1655	30.043	31.0352	21.3014	18.4407	18.8221
Trpv4	chr5	114622153	114658421	28149.9	0.623854	0.0132683	101.974	123.062	123.634	160.872	150.822	156.817
2610524H06Rik	chr5	114821936	114823468	547.684	-1.93265	5.73714e-10	17.7008	14.0493	12.5296	3.24432	3.53801	3.10118
Oasl2	chr5	114896933	114912245	62.4002	-1.56143	0.0235984	0.796799	0.280762	0.340021	0.0586584	0.130391	0.122961
Acads	chr5	115110298	115119346	12807.7	-0.867543	0.000249283	160.569	133.718	134.56	68.0724	74.6941	72.2136
Coq5	chr5	115279701	115296972	4934.13	-0.653668	0.0338329	57.7524	43.353	42.2202	27.0888	29.066	28.5977
Msi1	chr5	115429684	115454202	1118.11	-1.02228	0.0151363	21.0504	11.7719	11.5299	7.05027	6.40493	6.19888
Wsb2	chr5	117357304	117378589	40548.4	0.503328	0.0213682	222.821	238.294	233.522	293.058	296.232	289.098
Fbxo21	chr5	117976769	118010191	9966.58	-0.621574	0.0225798	56.6804	46.6902	45.674	30.3895	27.5915	29.2321
Tesc	chr5	118027823	118061870	667.078	-4.0714	1.81713e-16	35.3389	10.4537	9.99899	0.499046	0.485153	0.627668
Rnft2	chr5	118190735	118245025	898.954	-0.914637	0.000348868	4.43343	4.56063	4.08005	1.97048	1.89485	2.26608
Tpcn1	chr5	120534156	120588613	32430.8	-0.759112	0.00242013	155.584	137.86	135.234	81.0048	67.6113	73.1668
Iqcd	chr5	120589022	120607113	850.171	-1.25197	0.000426357	11.8978	12.4186	12.3193	3.22273	4.61456	5.94901
Oas1c	chr5	120800198	120812514	110.634	-1.51965	0.0197	1.95127	0.668958	0.631653	0.312936	0.220963	0.213664
Acad12	chr5	121598280	121618938	3229.87	-1.03102	1.80188e-05	32.1893	29.2579	28.2478	11.8504	13.8345	14.4393
Acad10	chr5	121621028	121660510	3646.38	-1.45874	3.07487e-11	26.5422	23.0551	22.4479	7.56944	7.6923	8.15727
Cux2	chr5	121860215	122047825	180.729	-1.45888	0.000750575	0.973376	0.851948	0.747298	0.283822	0.225809	0.216195
Ift81	chr5	122550203	122614518	7607.53	-0.515593	0.0406223	52.0963	50.7311	46.8392	28.8297	33.3323	33.8637
P2rx4	chr5	122707556	122729042	8429.49	-0.835651	0.00761776	93.3384	88.5771	87.5325	35.402	52.6688	52.9621
Tmem120b	chr5	123076274	123117445	1499.7	0.929554	0.00263603	7.9939	9.97816	9.88914	17.5272	13.863	14.3324
Cdk2ap1	chr5	124345438	124354628	21344.8	0.682007	0.0416967	224.418	198.931	205.264	368.543	262.201	254.213
Rilpl2	chr5	124463264	124478235	5026.35	-0.54397	0.0422265	84.931	70.1912	74.5604	45.1447	51.0657	49.1292
Tctn2	chr5	124598748	124627738	9756.61	-0.565491	0.0466441	72.5616	68.3154	70.1638	36.638	47.5083	48.2161
Glt1d1	chr5	127632261	127707520	66.4742	-2.51315	0.000110632	0.463619	2.15503	2.36539	0.0524418	0.0154287	0.065958
Gbas	chr5	129725074	129758325	23584	-1.01279	3.26809e-06	265.479	240.902	229.739	112.347	102.531	106.946
Phkg1	chr5	129863434	129879083	190.99	-1.61371	0.00324507	3.01013	1.39414	1.1578	0.450355	0.489221	0.511964
Wbscr17	chr5	130874950	131307522	2740.71	0.704088	0.00186269	7.99263	8.24433	8.35964	11.5786	12.1413	12.8719
Abhd11	chr5	135009151	135012175	4182.44	-0.681976	0.0237714	57.7107	42.9448	43.8803	28.0182	26.4177	27.8103
Mlxipl	chr5	135106890	135138382	132.706	-3.66217	1.97826e-09	2.0034	0.374636	0.407889	0	0.00659177	0
Por	chr5	135689144	135735326	10864.4	-0.99066	0.00102392	113.135	77.1578	79.4438	42.2696	40.3587	41.0276
Styxl1	chr5	135747219	135778385	56.1557	-1.36597	0.033163	0.967452	0.750454	0.680961	0.1655	0.292146	0.208155
Hspb1	chr5	135887918	135889563	66348	0.959841	6.89442e-07	831.594	801.773	801.059	1385.38	1591.76	1404.7
Upk3b	chr5	136038495	136044993	497.171	1.50333	1.26851e-06	1.73443	2.3671	2.14946	5.30054	5.54078	5.6187
Upk3bl	chr5	136057266	136064324	115.602	-1.30765	0.042455	3.99951	1.6217	1.68261	0.5683	1.06084	0.788713
Rasa4	chr5	136083915	136111861	4872.43	2.42776	3.54183e-08	7.474	6.01711	6.15001	22.9985	63.4547	65.1629
Orai2	chr5	136147460	136170656	14327	0.973927	0.00127483	43.3192	38.0573	37.3939	60.0484	87.527	88.4822
Vgf	chr5	137030294	137033351	287.4	1.27348	0.00155761	1.03538	0.952948	1.04417	2.8261	2.0916	1.90311
Serpine1	chr5	137061505	137072272	178549	3.03688	1.05115e-19	165.146	187.156	193.324	1083.34	2149.1	2061.46
Slc12a9	chr5	137314557	137333582	4848.7	-0.735066	0.00462167	30.6867	29.2721	31.1006	14.1379	17.5811	18.4099
Zan	chr5	137378636	137477064	1964.31	-1.97862	1.49281e-09	3.99335	2.31829	2.53136	0.663489	0.575028	0.708151
Gigyf1	chr5	137518879	137527935	13892.7	-0.872584	0.000900443	57.6881	51.8029	53.3064	22.7169	28.136	31.7581
Fbxo24	chr5	137612504	137625078	279.494	-0.916303	0.012177	2.89821	2.80104	2.78842	1.24964	1.21437	1.42883
Zcwpw1	chr5	137787801	137822621	1049.43	-2.18002	1.88062e-09	16.7032	9.4645	9.73522	2.40515	1.9195	2.14419
Cyp3a13	chr5	137892932	137921619	94.5966	-2.70401	2.54685e-05	1.67024	0.446939	0.330778	0.00691682	0.0244197	0.0608967
Nxpe5	chr5	138225903	138251875	333.926	-0.902985	0.029345	2.92971	3.688	3.16118	1.65317	1.10279	1.32316
Stag3	chr5	138280508	138312393	311.095	-3.43589	8.00773e-19	2.53496	2.02219	2.04388	0.0966849	0.147916	0.194567
Zfp157	chr5	138441475	138460694	2605.61	-0.597662	0.0132541	9.74922	10.3532	9.49906	5.89977	5.38752	5.76278
Fam20c	chr5	138755080	138810063	24159.7	-0.919894	7.08383e-06	171.112	177.703	181.101	76.2945	85.7939	87.5293
Pdgfa	chr5	138976971	138994953	3694.95	0.635188	0.00919373	44.1215	48.3207	49.9722	61.8396	69.6792	69.3941
Adap1	chr5	139271875	139325464	622.497	-1.48476	0.000350308	5.47477	7.51416	7.67654	1.31206	2.23589	2.5182
Gpr146	chr5	139380666	139396409	1908.22	-1.02933	0.00386635	9.14666	11.8266	10.7864	3.26775	5.18441	5.26685
Gper1	chr5	139423178	139427800	979.303	3.69808	6.90374e-27	0.699612	0.812667	0.664051	7.84494	14.8596	13.1558
Snx8	chr5	140340302	140389247	3052.14	-2.01484	9.74034e-09	29.6639	33.3716	34.4362	4.25686	7.5328	8.68058
Chst12	chr5	140505608	140525238	5866.44	0.732523	0.00657503	42.7009	37.4538	38.3347	66.4789	56.147	54.8975
Grifin	chr5	140563188	140565067	24.5864	-2.02005	0.00351541	1.9923	0.902737	0.865509	0.0758412	0.0446259	0.0476941
Iqce	chr5	140663504	140702378	7167.3	-0.596566	0.0364222	36.8912	28.7622	29.217	18.6668	18.3697	21.0363
Radil	chr5	142484838	142551098	322.036	2.06863	1.4243e-08	0.498603	0.418036	0.512784	1.69197	2.5017	2.51683
Actb	chr5	142903117	142906754	518024	1.18549	0.0108804	3168.23	1881.03	1844.25	7614.26	3814.06	3808.68
D130017N08Rik	chr5	143758353	143764942	280.764	-1.66837	4.35674e-05	5.11125	3.57406	3.30941	1.13884	0.916991	0.980037
Zfp655	chr5	145231758	145247306	9191.22	-0.71327	0.00369457	36.8008	32.5633	29.5549	17.4948	18.4887	19.3377
Usp12	chr5	146734811	146794956	33825.9	-0.693115	0.00193896	167.729	163.075	152.005	92.4068	83.776	85.9811
Rasl11a	chr5	146845070	146847726	28429.7	-1.44161	3.61985e-06	640.985	597.467	605.342	145.107	227.994	249.88
Flt3	chr5	147330741	147400489	33.4328	-1.43514	0.0483462	0.344558	0.145765	0.176211	0.0503153	0.0460541	0.0281259
Flt1	chr5	147562195	147725988	5672.29	0.988063	0.0114126	11.8151	7.49713	7.29054	21.1162	14.9529	15.105
5930430L01Rik	chr5	148990055	148995215	1067.08	-0.98735	0.00121688	6.12896	5.78966	5.81284	2.18442	2.96896	3.0183
Col1a2	chr6	4505696	4541543	799.984	-1.34809	0.00513268	5.35647	2.31117	2.3368	1.04123	1.23938	1.32959
Casd1	chr6	4601065	4643381	7460.14	-0.790593	0.000763484	45.1574	40.6219	36.5421	20.8578	21.2578	22.063
Ppp1r9a	chr6	4903319	5165661	2610.14	-4.99216	4.42788e-51	11.1442	6.96782	6.10806	0.194822	0.163766	0.150791
Pon2	chr6	5264623	5298373	11219.4	0.607073	0.0259666	83.0725	76.2239	72.6842	96.7271	122.165	120.643
Dync1i1	chr6	5725638	6028039	338.319	1.05921	0.0163926	0.928628	1.55461	1.46671	2.22482	2.77275	2.71567
Slc25a13	chr6	6041217	6217173	23387.3	0.589765	0.038473	85.5009	113.758	107.438	126.373	138.38	145.259
Dlx5	chr6	6877800	6882068	3289.86	1.10115	0.00076406	18.8787	28.3959	28.6743	42.7773	53.3951	52.5628
Ica1	chr6	8630526	8778484	804.902	0.892777	0.00246384	4.81689	3.8524	4.12177	7.53541	7.34932	7.71833
Cav1	chr6	17306334	17341328	48561.5	1.63197	0.000379368	140.407	108.826	103.431	582.403	235.944	223.922
Cftr	chr6	18170686	18322769	2978.52	1.72863	0.0150454	0.137585	1.02546	0.93736	19.8491	7.055	6.76932
Cttnbp2	chr6	18366476	18514825	389.394	2.00259	8.51992e-07	0.435233	0.347691	0.280915	1.96431	1.22072	1.25697
Ptprz1	chr6	22875501	23052916	4720.87	5.58689	6.84051e-66	0.273878	0.292931	0.253316	21.6831	12.2712	12.331
Prrt4	chr6	29169229	29179584	256.738	4.35588	1.31133e-27	0.0665573	0.0882547	0.0650886	1.77862	2.6217	2.47807
Impdh1	chr6	29200436	29216364	5759.63	0.822692	0.0045116	26.8764	22.2451	23.0447	44.7192	35.4986	35.764
Calu	chr6	29348105	29376675	120869	0.637201	0.0251856	483.176	431.916	409.944	705.77	574.59	569.905
Tspan33	chr6	29694213	29718558	5855.57	-0.718117	0.0102485	63.9033	56.7619	58.118	28.049	36.3866	36.8713
Plxna4	chr6	32144556	32588192	2907.82	-4.5865	1.63853e-26	8.93593	6.3871	5.62251	0.220824	0.0726111	0.0857721
Akr1b8	chr6	34354163	34368454	8327.19	-0.647325	0.0110715	140.439	118.072	119.66	74.8444	69.6515	72.1534
Akr1b7	chr6	34412361	34423137	128.749	-2.13905	0.001489	5.74188	0.686939	0.587409	0.180153	0.192735	0.205987
Bpgm	chr6	34476355	34505610	6981.78	1.05114	0.00273402	28.5298	40.716	42.4314	55.5555	83.3028	80.2415
Cald1	chr6	34709443	34775469	247873	1.56264	1.12271e-15	531.632	494.477	452.933	1321.57	1382.86	1446.97
Ephb6	chr6	41605481	41620507	15457.1	1.40542	1.58011e-09	33.3271	38.385	40.0929	79.9085	97.6401	99.6014
Trpv6	chr6	41620618	41636405	715.073	1.92757	1.92713e-12	1.42469	1.80424	1.67673	5.396	6.30908	6.14583
Fam131b	chr6	42315304	42324640	616.199	1.7526	0.000191187	1.02551	0.891164	0.903082	4.97049	2.18986	2.09011
Zyx	chr6	42349827	42360213	79342.3	0.877859	0.00919417	241.947	206.802	216.035	463.948	306.729	310.444
Tcaf2	chr6	42623042	42645041	3928.13	0.818252	0.000117817	11.1817	10.7714	10.6194	17.4912	16.9905	18.0862
Tcaf1	chr6	42672546	42693059	18604.2	0.671886	0.0479029	65.5934	60.1509	58.437	107.511	72.8036	76.7637
Arhgef5	chr6	43265643	43289320	29004.2	0.635056	0.0166569	76.2216	62.7701	60.0418	93.5281	98.9049	102.676
9430018G01Rik	chr6	43442428	43474318	61.8014	1.67147	0.0114962	0.0907732	0.0452655	0.0813727	0.209633	0.546267	0.552436
Zfp282	chr6	47877554	47908484	5879.41	0.651482	0.0424761	11.787	16.5755	17.0195	20.4588	20.7179	20.478
Krba1	chr6	48395585	48419855	6749.54	-0.50777	0.0298834	19.2123	18.2782	18.4378	11.1781	11.6713	12.826
Zfp467	chr6	48427691	48445825	4401.42	-0.853762	0.000151806	25.4574	22.0551	23.0859	11.6483	11.5336	11.8422
Repin1	chr6	48593882	48599082	6753.35	-0.575	0.0176626	40.9145	43.8217	45.1427	23.5382	25.9419	28.3955
Zfp775	chr6	48613179	48623227	1717.55	-0.582929	0.0417158	7.6069	9.01728	9.36359	4.95587	4.77769	5.0495
AI854703	chr6	48628166	48633688	3281.79	-1.99195	3.05352e-13	28.9332	20.2002	20.4614	5.0626	4.9884	5.39612
Aoc1	chr6	48895254	48909187	4039.76	-1.08078	0.0205448	19.8321	45.5991	45.1944	13.5219	10.96	11.7672
Gpnmb	chr6	49036517	49058182	15231	-1.95105	5.06865e-10	118.658	98.1533	94.4974	17.0111	26.46	29.8157
Igf2bp3	chr6	49085217	49214954	355.514	-1.62565	1.13689e-06	2.18528	1.99348	1.99304	0.479595	0.575466	0.674169
Fam221a	chr6	49367738	49389904	83.0861	-2.95648	4.27841e-08	1.52787	0.962202	0.922521	0.0585371	0.0803693	0.0736242
Nfe2l3	chr6	51432669	51458768	115.036	-1.91918	0.000470701	1.05527	1.521	1.44081	0.128548	0.226919	0.34357
Snx10	chr6	51523902	51590670	1590.04	-1.37744	4.49204e-07	16.0601	13.2463	11.6959	4.37712	5.2135	4.70519
Hoxa3	chr6	52169061	52213067	1366.61	-0.965034	0.000748048	10.9223	12.8471	12.8851	4.65367	5.59007	6.20691
Hoxa11	chr6	52242104	52245810	1484.31	-0.796178	0.0295673	16.6525	11.3623	10.5636	6.95897	6.58104	6.83126
Hoxa11os	chr6	52245242	52249769	963.025	-1.00552	0.00206767	13.2507	10.3945	10.0504	4.41238	5.258	5.92704
9130019P16Rik	chr6	54269680	54430221	61.2265	-2.02959	0.000459129	0.441928	0.377046	0.311977	0.041006	0.0697044	0.0573052
Wipf3	chr6	54452882	54503768	571.58	-3.57445	4.14067e-15	5.45255	3.18012	3.03312	0.267401	0.0915447	0.134528
Scrn1	chr6	54508815	54566382	280.98	-6.10464	2.61792e-35	6.40329	4.19855	3.88789	0	0.0135359	0
Fam188b	chr6	55203382	55320222	2554.64	-0.781887	0.0104863	12.93	9.62643	9.61478	5.41628	5.66021	6.35022
Ppm1k	chr6	57506501	57535426	2228.6	-0.886664	0.00568886	9.20006	8.54716	7.92698	3.3085	4.68954	4.98422
Pyurf	chr6	57684738	57692078	6523.71	-0.666631	0.00246384	23.5214	25.7999	25.549	13.2685	13.5517	14.6687
Abcg2	chr6	58596671	58692451	2160.82	2.3743	6.12246e-13	3.11712	5.2461	4.95841	24.6977	19.3219	19.0404
Fam13a	chr6	58933535	59024502	34.083	-1.45128	0.0483462	0.327105	0.107944	0.129366	0.0380884	0.0112059	0.0538933
Ccser1	chr6	61180324	62382863	88.8967	-2.29297	1.69719e-05	0.540562	0.442587	0.32218	0.039765	0.0638133	0.0682007
Prdm5	chr6	65778961	65936377	496.406	-6.43065	1.8662e-40	9.95635	4.96961	5.13118	0.0187344	0	0
Gng12	chr6	66896396	67021361	41307.1	0.500068	0.0253037	126.476	137.843	125.829	167.992	159.42	162.739
Tacstd2	chr6	67534058	67535822	11193.9	0.721047	0.00478624	77.5229	77.7596	80.648	128.556	106.058	106.53
Eif2ak3	chr6	70844526	70905240	19988.4	0.560759	0.0178712	54.8701	64.7541	61.7625	78.7609	79.3986	77.7789
Kdm3a	chr6	71588969	71632917	11660.6	-0.549256	0.012177	47.2499	46.7817	45.1224	27.2164	27.9559	30.5028
Reep1	chr6	71707680	71810705	205.999	-2.02229	0.00101435	2.56574	0.597706	0.573057	0.182925	0.170951	0.230072
St3gal5	chr6	72097607	72154570	9714.06	0.795833	0.000144997	47.3464	48.1919	46.9109	70.4081	79.4752	78.6514
Elmod3	chr6	72565921	72598413	2369.58	-0.807213	0.00178985	23.6908	20.6925	21.8768	10.2333	11.9675	12.5948
Retsat	chr6	72598627	72607488	6727.1	-1.14859	0.00033849	96.538	65.4198	63.0431	32.9538	27.1082	30.1
Tmsb10	chr6	72957346	72958748	26190.3	1.2101	0.0020964	252.935	262.047	277.602	769.168	426.686	373.148
Gm20594	chr6	79818030	79818364	4169.95	-0.969142	0.0424368	239.773	345.473	302.626	72.5775	169.598	157.552
Sema4f	chr6	82911884	82939769	266.157	-2.0642	1.46297e-06	1.82178	1.10488	1.1167	0.215235	0.291527	0.286032
Dok1	chr6	83030935	83033471	3775.45	1.05724	0.00355954	19.6327	22.8878	24.1839	31.5817	54.3566	53.2657
Tet3	chr6	83362373	83441678	9924.1	0.647506	0.00655632	11.579	12.0908	11.2927	17.5306	14.9821	15.9697
Actg2	chr6	83512908	83536251	1016.81	3.21903	6.25028e-09	1.47619	0.563839	0.81088	35.7181	8.39582	6.92039
Vax2	chr6	83711263	83738304	157.213	3.53388	9.83895e-14	0.150737	0.150334	0.288269	4.49231	2.77014	2.60616
Dysf	chr6	84008597	84211059	37334	0.873238	0.00109861	63.697	57.152	58.1424	113.728	86.9298	92.8737
Cyp26b1	chr6	84571413	84593908	4611.34	1.57426	0.030523	2.4914	0.864883	0.847541	46.004	6.98436	6.38304
Sfxn5	chr6	85213050	85333422	1357.25	-1.75034	1.98817e-06	12.117	7.20979	7.43531	1.89625	2.49486	2.88449
Cml3	chr6	85760630	85765744	39.2734	-2.28145	0.000698175	1.17909	0.264587	0.181197	0	0.0130796	0
Cml1	chr6	85910153	85915677	390.287	-0.982048	0.00563678	8.37475	8.77765	8.98697	3.21447	4.04458	4.37352
Antxr1	chr6	87133852	87335775	12238.6	0.765813	0.011971	29.1404	27.5543	26.2028	35.955	50.067	53.397
Podxl2	chr6	88842557	88874044	2376.27	-1.83347	0.000133337	23.8828	40.3742	40.7529	3.51554	8.81556	9.79441
Chchd6	chr6	89383145	89595652	3570.35	-0.581823	0.0179249	59.4768	65.313	68.5184	35.7777	38.7289	38.8803
Ccdc37	chr6	90403735	90428480	324.494	-1.8554	4.82268e-07	4.65875	3.08432	3.73531	0.773272	0.977414	0.960565
Klf15	chr6	90462625	90475209	517.65	-6.50485	7.94585e-42	9.83034	5.16129	4.95813	0.0178197	0	0
Aldh1l1	chr6	90550847	90599171	42.2555	-2.46567	4.89522e-05	0.408465	0.44327	0.42499	0.0331375	0.0233982	0.0250069
Nup210	chr6	91013066	91116826	6415.93	-2.22454	1.00636e-26	25.6823	24.4482	24.4757	4.12851	4.60895	5.40087
Hdac11	chr6	91156814	91174683	9158.37	-0.900767	0.0366503	82.8521	78.1694	79.5865	23.8239	47.4606	50.837
Tmem43	chr6	91473750	91488458	16331.6	0.843603	1.85038e-05	67.0176	68.1612	66.7299	110.429	106.645	109.927
Fgd5	chr6	91987109	92076005	202.968	3.69585	1.57905e-16	0.0404056	0.0659417	0.0553195	1.25791	0.710221	0.855075
Prickle2	chr6	92370891	92706184	7541.51	-0.833232	0.000322196	17.3019	20.8308	18.7965	8.51162	9.16002	10.4091
Lrig1	chr6	94604528	94700145	7777.16	-0.982493	0.00520093	41.123	29.3711	28.1688	17.4017	12.5401	12.7345
Suclg2	chr6	95473008	95718846	24232.9	-1.48889	3.22124e-09	200.307	155.349	144.822	54.0174	50.7285	54.4949
Eogt	chr6	97110943	97148883	9395.12	0.530952	0.0490162	41.2825	38.8292	36.0911	55.0997	46.6583	48.9678
Eif4e3	chr6	99625136	99666771	3994.87	1.08642	7.91476e-07	15.3588	18.551	17.0257	31.1509	32.1222	34.5148
Pdzrn3	chr6	101149606	101377897	1839.77	-0.941341	0.0033512	11.4772	8.5379	8.00185	4.67921	4.12411	4.18226
Cntn3	chr6	102163305	102464667	1906.93	1.16302	8.86771e-05	4.24732	3.33941	2.7388	7.54787	7.3557	8.06478
Bhlhe40	chr6	108660628	108666925	36282.8	1.17904	1.86719e-07	121.252	110.552	110.224	216.381	259.047	274.33
Lmcd1	chr6	112273757	112330423	4030.63	1.60681	0.000623453	18.679	13.1405	15.6197	29.4405	78.7024	80.5281
Lhfpl4	chr6	113168086	113195384	3149.17	-0.542241	0.0216614	12.6506	13.4791	13.3009	7.74244	7.97068	8.1842
Arpc4	chr6	113378112	113390447	19268.9	0.507268	0.0286516	116.031	114.474	114.615	153.082	142.022	142.832
Atp2b2	chr6	113745667	114042080	12.8976	-1.67787	0.0166804	0.0600816	0.0577812	0.058476	0	0	0
Pparg	chr6	115360950	115490401	724.51	-1.09497	0.000101231	7.12959	7.16153	7.01921	3.07072	2.51613	2.81085
Cand2	chr6	115774556	115805555	2071.72	-1.81898	1.91939e-07	11.9179	8.04777	8.20474	2.70623	1.80852	1.82444
Efcab12	chr6	115810728	115838412	16.3697	-1.71029	0.01538	0.113333	0.272484	0.339622	0	0.009429	0
Rassf4	chr6	116633007	116673836	1544.45	1.71367	0.00691901	0.699865	1.88094	1.83138	9.97474	2.02846	2.03825
8430408G22Rik	chr6	116650683	116652847	411.816	-1.81557	0.00175914	13.1714	4.32793	3.99764	0.977729	2.06381	1.93243
Tmem72	chr6	116692724	116716758	1884.69	-1.17526	0.00272379	15.7096	10.7896	10.8376	3.65883	5.28669	6.89891
Cxcl12	chr6	117168534	117181368	769	-7.55361	3.16126e-69	3.16353	4.05423	3.82809	0.00570847	0	0
B4galnt3	chr6	120203809	120294559	317.774	-3.05789	2.01591e-07	5.80262	1.03292	0.975318	0.138056	0.121851	0.086819
Cecr2	chr6	120666420	120771191	328.135	-4.25958	7.64161e-16	1.80665	0.598559	0.421967	0.0155296	0.0156649	0.0167419
A2m	chr6	121636172	121679238	66.7012	-4.03798	5.57891e-12	0.601268	0.342271	0.342424	0	0	0
Clstn3	chr6	124430755	124464784	455.714	-2.44954	9.65255e-05	0.711212	5.95592	6.74703	0.193833	0.216102	0.256622
C1rl	chr6	124493112	124510643	2139.32	-2.45104	1.50297e-14	25.2065	15.6341	15.0042	2.94026	2.66905	3.00628
C1ra	chr6	124512620	124523440	3054.24	-3.60774	6.65213e-36	41.4364	26.1735	27.684	2.05724	2.07267	2.2524
C1s1	chr6	124530343	124542359	4316.24	-4.85816	4.33396e-35	47.8188	46.1387	45.7095	0.465616	1.12813	1.41238
C1rb	chr6	124570429	124581044	307.755	-2.89572	7.73517e-16	4.8338	3.5194	3.7845	0.358582	0.488619	0.415397
C1s2	chr6	124624624	124636085	405.521	-3.82478	8.12794e-16	4.87957	4.65668	5.0488	0.0614251	0.253003	0.241427
Eno2	chr6	124760052	124769673	2697.66	-1.00217	0.0128113	18.5245	24.9679	25.0422	6.56217	11.3258	12.0218
Gpr162	chr6	124858444	124863917	1082.85	-1.61522	4.93408e-07	11.5105	8.54051	9.60839	2.25404	3.23709	3.32511
Ptms	chr6	124913674	124917946	79421.6	0.807426	0.00170805	732.401	908.394	892.513	1384.45	1244.94	1195.28
Pianp	chr6	124996719	125003097	1431.33	-2.85026	3.54114e-09	13.1551	23.9925	24.2472	0.72529	2.04644	2.38497
Acrbp	chr6	125049926	125063265	742.088	-0.903627	0.00385507	6.72065	8.33656	8.31248	3.20726	3.57339	3.90261
Kcna5	chr6	126532550	126535555	114.64	-1.80887	0.0056056	1.55311	0.601424	0.665333	0.0680173	0.208116	0.256643
Kcna1	chr6	126636462	126645801	117.687	-4.76383	2.35401e-19	0.518	0.330635	0.359101	0.00227862	0.00268154	0
Tigar	chr6	127085115	127109552	4802.96	0.697028	0.00350072	15.3935	17.3159	17.6477	24.893	22.7694	24.1941
Tead4	chr6	128227142	128300813	1634.82	0.831667	0.0347343	6.21004	5.84529	6.23977	12.6649	7.69458	7.78902
Nrip2	chr6	128399765	128408935	4082.45	-0.778933	0.00310123	40.6592	49.689	50.4753	21.6035	23.787	25.6664
Clec2d	chr6	129180614	129186535	1339.54	-1.98563	1.06119e-11	33.9192	26.4721	24.2459	6.70082	5.6468	5.42094
Gabarapl1	chr6	129533191	129542331	17848.4	-0.834847	0.0262376	230.736	205.906	199.644	76.3386	132.355	132.03
Mansc1	chr6	134609206	134632488	76.9605	1.72519	0.0159897	0.00869146	0.214539	0.140245	0.963464	0.809878	0.757365
Dusp16	chr6	134715467	134792628	10338.7	-0.628967	0.0298407	46.2828	36.582	34.5085	22.4743	23.6817	24.2991
Gprc5a	chr6	135065661	135084708	15555.9	0.79518	0.000610329	96.5537	80.833	85.2334	144.525	140.975	136.803
Hebp1	chr6	135137518	135168215	270.553	-3.97671	7.80915e-17	5.54714	10.5915	11.1178	0.134849	0.340057	0.266521
Rerg	chr6	137054824	137170496	100.343	-3.82724	3.84265e-12	1.87492	0.931619	0.950825	0.0176733	0.0311976	0.0222284
Eps8	chr6	137477244	137649285	2838.68	-3.88025	5.00849e-23	25.4413	10.989	10.7563	0.712225	0.711465	0.859334
Pde3a	chr6	141249268	141499351	88.607	-1.93041	0.000469848	0.599147	0.589588	0.570557	0.126378	0.062922	0.0672481
Slco1a6	chr6	142085767	142186149	1977.63	-2.38095	6.25735e-11	26.4028	14.6756	12.8582	2.73349	2.81366	3.28215
Pyroxd1	chr6	142345696	142362624	2527.02	-0.560303	0.0213447	22.6537	24.439	23.194	13.3163	13.394	15.7344
Ldhb	chr6	142490248	142507957	152386	-0.935726	0.000352399	2359.45	2745.44	2787.56	1012.23	1288.55	1358.42
St8sia1	chr6	142821540	142964452	106.142	-2.4621	0.00012157	0.624463	0.126219	0.101257	0.0181783	0.0106963	0.0257214
Lyrm5	chr6	145211133	145216542	5019.41	-0.599225	0.0247071	62.8434	64.2714	58.1717	32.0378	39.5703	40.7069
Tm7sf3	chr6	146602275	146634592	10017.5	-0.591313	0.0399633	67.4646	55.7779	51.4386	33.0409	36.6611	38.7081
Arntl2	chr6	146805529	146833529	376.522	-1.51244	0.000256137	4.5506	2.69422	2.71015	0.989622	0.972039	1.04867
Ppfibp1	chr6	146888493	147032023	53262.9	0.708183	0.00392892	127.273	148.594	140.561	182.842	214.181	228.132
Mrps35	chr6	147042769	147070902	4580.29	-0.530275	0.030057	86.9003	81.7365	81.5304	53.1189	50.068	49.9928
Tmtc1	chr6	148232429	148444352	210.367	-4.91639	2.32857e-21	1.14067	0.50527	0.521698	0.00489796	0	0.00924052
Caprin2	chr6	148842491	148896237	2331.09	-0.607601	0.0141278	12.5905	13.0611	12.4083	7.60181	6.84451	7.26642
Myadm	chr7	3289037	3299349	44990.6	1.92775	1.22802e-08	79.9694	87.0071	83.523	402.415	226.164	225.603
Prkcg	chr7	3303531	3331097	1434.82	1.55083	4.2582e-05	3.89152	3.22822	3.25911	13.2281	7.5828	7.5182
Cacng7	chr7	3336584	3366948	313.379	-3.08311	2.84875e-12	7.58198	14.7473	16.5269	0.863976	0.784349	0.776181
Cdc42ep5	chr7	4151259	4164699	69.9343	1.28479	0.030057	0.573636	0.777705	0.69421	1.98714	2.03229	1.19014
Il11	chr7	4772377	4782857	221.402	-1.11361	0.0251878	3.28233	1.72016	2.05876	0.92674	0.982749	0.947846
Ube2s	chr7	4808013	4812340	24137	0.735729	0.0373456	306.545	280.74	293.783	550.989	366.765	352.978
Shisa7	chr7	4825551	4844696	206.845	-3.41262	1.73053e-12	1.40606	0.756013	0.758119	0.0646487	0.0320338	0.0385157
Isoc2b	chr7	4844959	4866179	231.594	-5.70525	1.01554e-27	9.63709	4.8081	4.65154	0	0	0
Ssc5d	chr7	4925843	4944797	1026.23	-0.934452	0.0024567	5.79777	4.60142	4.98528	2.11589	2.5352	2.80002
Sbk2	chr7	4957080	4964348	38.6968	-2.76796	1.75736e-05	1.52298	0.711992	0.68263	0	0.021118	0.0225699
Peg3	chr7	6705959	6730419	17919.5	-2.05185	2.31636e-13	85.9208	62.4869	58.5719	12.7807	14.9317	17.7202
Usp29	chr7	6730582	6967219	125.073	-1.86524	0.000612002	0.578998	0.318802	0.317189	0.0955102	0.0655661	0.0567265
2810047C21Rik1	chr7	8086046	8093037	1423.1	1.32687	0.00970751	3.75585	10.9368	10.4452	17.6543	20.9516	20.4218
Sepw1	chr7	15917207	15922371	16283.6	1.15945	0.025498	114.561	302.758	325.28	391.476	609.182	579.158
Slc8a2	chr7	16130299	16160511	254.58	-3.49782	1.82458e-13	2.39911	1.25836	1.5212	0.0482626	0.124953	0.103193
Pnmal2	chr7	16944681	16948828	2247.66	-1.14959	1.00639e-05	13.5747	11.6661	11.1636	4.39637	5.11577	5.55427
Vasp	chr7	19256929	19271854	25620.1	0.607456	0.00774735	156.666	139.536	139.624	201.495	209.62	203.704
Rtn2	chr7	19282623	19296164	312.07	-1.32441	0.000252951	3.56626	3.5053	3.69893	1.33215	0.995549	1.07623
Ppp1r13l	chr7	19361215	19378533	4373.5	1.16413	0.00463609	11.3613	14.9755	16.0258	20.08	38.5699	39.0452
Pvr	chr7	19903577	19921143	9392.13	0.743217	0.019584	39.7573	39.4729	39.1912	49.0031	72.6515	73.2582
Zfp108	chr7	24254793	24262444	544.697	-1.12712	0.00132515	5.0705	4.34167	4.66923	1.51488	2.14844	2.19844
Cadm4	chr7	24482022	24504533	5319.65	-0.859531	0.0314604	51.1625	54.2754	57.8511	17.6697	32.9715	32.3277
Ceacam10	chr7	24777203	24784655	18.4245	1.74785	0.0147529	0.0196863	0.0662638	0.0423541	0.487111	0.435667	0.539139
4732471J01Rik	chr7	25394712	25566417	98.4204	-1.22429	0.0408872	0.577348	0.487175	0.600537	0.113341	0.205632	0.255408
Atp5sl	chr7	25619413	25625550	3584.71	-0.569335	0.012268	29.3741	29.3528	28.7351	17.2173	17.2007	18.0245
Numbl	chr7	27258760	27282150	3259.37	0.979098	0.000787745	10.9942	14.9297	14.9886	21.7106	26.9049	24.3808
Sertad1	chr7	27486952	27490314	2910.13	0.598361	0.0369998	31.4979	31.9664	32.6302	48.2248	39.3601	39.621
Plekhg2	chr7	28359603	28372662	19119.2	1.25123	2.22227e-05	36.1029	31.8981	32.7894	89.9983	60.4504	65.2205
Lrfn1	chr7	28452237	28467548	119.517	-3.95526	2.03808e-12	1.9968	0.857849	0.758591	0.00734694	0.0259382	0.018481
Rinl	chr7	28788968	28798966	133.79	-1.60664	0.00171086	1.53768	0.951319	0.85798	0.270247	0.318034	0.277286
Ech1	chr7	28825337	28832239	14108.2	-0.574458	0.0161845	245.506	246.769	248.286	134.022	156.389	161.291
Actn4	chr7	28893253	28962280	141334	0.851427	0.00202702	475.031	379.741	389.985	775.879	640.315	652.762
Map4k1	chr7	28982853	29003278	400.421	-0.944398	0.0440899	4.1409	2.37027	2.61011	1.58332	1.29271	1.21008
2200002D01Rik	chr7	29247520	29248467	14517.3	1.29971	1.37797e-10	257.994	259.808	298.124	631.64	598.346	561.754
Zfp30	chr7	29784789	29794540	1849.75	-0.646359	0.0298883	13.4421	16.0608	14.9122	7.16628	8.95074	9.11201
Zfp568	chr7	29983954	30028282	7939.21	1.07778	2.07332e-07	11.2498	12.177	11.6749	23.2221	20.9659	21.8741
Fxyd5	chr7	31032722	31042331	567.763	2.16282	0.000200106	1.1131	1.88977	2.03241	3.8704	17.2468	17.5209
Chst8	chr7	34674467	34812711	487.648	1.20951	0.0014864	2.29167	1.44029	1.67746	3.81156	4.83677	4.72959
Rhpn2	chr7	35334236	35392287	4034.48	-1.4674	0.000300761	24.1938	34.8598	34.3395	5.66996	11.3098	11.2501
Nudt19	chr7	35547184	35555928	5100.11	-0.73001	0.00076877	56.8706	54.2367	52.2428	28.5638	29.3346	30.6292
Ccne1	chr7	38097983	38107490	3028.07	0.943881	0.010115	19.9752	13.7292	14.0148	35.476	26.0947	25.1814
Pop4	chr7	38262819	38271348	6550.83	0.565075	0.0373803	65.0317	77.8131	77.7516	100.192	93.1424	89.0855
Gm2381	chr7	42816826	42867234	156.812	1.26088	0.0454624	0.152031	0.471934	0.452472	0.882773	0.802763	0.889498
Siglecg	chr7	43408279	43418349	207.686	2.23318	1.68719e-07	0.340856	0.438407	0.465043	1.66212	2.54671	2.62867
Nkg7	chr7	43437137	43438246	41.4921	1.39853	0.046989	0.330211	0.199498	0.409866	0.779354	1.74557	1.61262
Shank1	chr7	44310263	44358353	286.173	-3.77713	9.23419e-16	1.63935	0.805285	0.713585	0.0322894	0.0411656	0.057533
Syt3	chr7	44384125	44400030	330.114	-2.85864	2.84207e-08	6.0845	2.03134	1.98314	0.253649	0.269614	0.360188
Vrk3	chr7	44748628	44777514	5456.31	-0.659424	0.00306305	63.0725	65.001	62.498	33.4587	36.3409	38.6047
Rcn3	chr7	45082913	45092213	1283.68	-3.13785	1.48911e-32	23.2945	29.1821	30.5166	2.1663	2.94666	2.22925
Bax	chr7	45461694	45466898	17222.9	0.708376	0.0340513	196.932	280.283	304.513	340.857	399.69	389.305
Rasip1	chr7	45627536	45639092	260.687	-1.21149	0.000763484	2.01792	1.81569	1.95225	0.661421	0.763115	0.717711
Sec1	chr7	45677685	45694402	248.973	-2.01112	0.000151806	4.13018	1.54781	1.53794	0.446849	0.467434	0.395494
Ntn5	chr7	45684021	45694556	85.2547	-2.18043	0.000342105	1.63083	0.637809	0.671655	0.0830112	0.151962	0.139208
Car11	chr7	45699966	45704661	775.679	-2.40386	1.77836e-14	17.9405	12.9367	12.3107	2.05811	2.45545	2.48145
Dbp	chr7	45705246	45710203	2633.16	-1.74438	2.00443e-07	40.2311	43.6479	39.5311	7.13788	12.3851	12.9302
Lmtk3	chr7	45783946	45804142	1560.98	-0.892108	0.00893574	7.8062	5.58408	5.86179	2.71493	3.28109	3.83383
Kcnj14	chr7	45816466	45824747	1369.65	-1.7642	0.000250455	19.6493	8.63946	7.58449	3.58596	2.26953	2.20152
Grin2d	chr7	45832482	45866681	229.32	-3.24347	1.81321e-10	2.30397	0.972696	0.978198	0.0559595	0.0768303	0.129034
Emp3	chr7	45918022	45921426	3183.95	2.19503	1.07683e-08	19.8648	13.0154	14.0556	105.834	58.7229	55.8045
Ccdc114	chr7	45928397	45948956	418.562	2.34848	7.6648e-11	0.631398	0.982351	0.94184	4.79942	3.93209	3.77275
Saa3	chr7	46711997	46715676	58.712	-2.06076	0.0028237	5.09467	1.91995	1.92444	0	0.0905965	0.435714
Tmem86a	chr7	47050639	47054776	9053.79	-1.25774	0.0185429	104.488	143.912	142.145	18.7844	58.542	60.8588
Nav2	chr7	48959072	49610088	10585.5	0.744798	0.0374472	12.1431	9.10219	9.04349	19.0773	13.3364	14.1979
Ano5	chr7	51511028	51598707	3673.44	1.60806	0.00221218	1.45544	5.2102	4.64583	9.32287	12.2205	13.4685
Otud7a	chr7	63444771	63759027	103.236	-3.02652	5.67175e-09	1.11578	0.696246	0.783068	0.0354334	0.0486488	0.0891319
Klf13	chr7	63886350	63938915	11792.4	0.994615	0.000133337	22.1426	18.2507	17.4043	39.0281	34.2599	34.1274
Mtmr10	chr7	64287669	64340806	10087.7	0.669642	0.0281395	26.0864	23.3884	22.0867	39.9948	30.1672	31.5696
Mcee	chr7	64392770	64412119	2458.88	-0.560043	0.0373227	65.4836	73.3725	75.8046	39.1751	44.4089	44.8766
Pcsk6	chr7	65862135	66050386	5506.54	2.79723	1.13515e-17	3.27686	5.82761	5.96459	30.8015	36.8524	36.8501
Lrrk1	chr7	66258746	66388341	15162.6	0.596518	0.0110069	28.0646	24.7369	25.4811	37.0231	34.3504	37.1432
Aldh1a3	chr7	66390892	66427477	348.056	3.02209	7.42396e-10	0.291542	0.183999	0.15681	3.94957	1.76863	1.54243
4833412C05Rik	chr7	67784537	67803496	28.6769	2.19155	0.00103883	0.0572047	0.042789	0.0410244	0.943638	0.555249	0.498476
Mctp2	chr7	72077829	72306595	594.62	0.91226	0.00195699	1.08088	1.33682	1.12052	1.99484	1.92377	2.11821
Fam174b	chr7	73740306	73776919	1290.78	2.52968	3.37109e-14	2.20544	1.90346	1.90791	9.18924	15.7991	15.647
St8sia2	chr7	73939119	74013682	4055.28	1.49349	1.089e-13	6.05888	6.74201	6.72848	16.4768	16.6248	16.7969
Slco3a1	chr7	74275417	74554780	9705.87	0.72249	0.0221856	22.0859	22.2638	22.372	39.0812	28.1534	27.8334
Akap13	chr7	75455533	75754609	16985.4	0.510308	0.0254823	18.476	18.8107	17.7746	24.311	22.0571	23.7847
Ntrk3	chr7	78192113	78577838	742.952	-1.68231	0.0152676	8.10059	1.39828	1.31484	0.0158137	0.00465249	0
Aen	chr7	78895926	78908833	9156.27	0.790131	0.000445384	40.0532	43.4397	46.7026	69.01	64.1703	65.2642
Wdr93	chr7	79743162	79785950	193.932	-1.6426	7.89789e-05	2.43111	1.96719	1.97356	0.465137	0.578965	0.663772
Anpep	chr7	79821802	79842352	1372.53	-3.19651	2.21572e-24	14.6481	10.3159	9.02088	0.865814	1.16648	1.04391
Idh2	chr7	80094846	80115350	63699.4	-0.668748	0.0102589	751.271	772.106	785.073	464.493	377.844	382.646
Fes	chr7	80377757	80387946	318.139	-2.19721	8.94779e-07	4.34402	2.20629	2.13943	0.466209	0.522521	0.502601
Iqgap1	chr7	80711582	80803331	67477	0.65933	0.0247739	123.106	112.734	105.667	187.661	140.395	152.744
Homer2	chr7	81600480	81706925	644.198	-2.283	1.82618e-09	2.0449	1.2033	1.23338	0.208993	0.29557	0.281305
Sh3gl3	chr7	82259907	82307420	760.267	1.02047	9.04075e-05	5.19223	5.45788	4.83788	9.71997	9.56026	9.61365
Adamtsl3	chr7	82335693	82614448	5224.5	2.30499	7.50339e-18	4.2946	3.22825	3.01279	19.2131	16.0235	17.0651
Mex3b	chr7	82867332	82871576	2826.76	1.26307	2.06609e-05	6.51689	9.4214	8.62967	15.5149	19.4061	19.8071
Mesdc1	chr7	83880494	83884341	7364.04	0.65728	0.0353354	21.2038	27.1093	27.458	38.3334	32.4442	30.3915
Fah	chr7	84585158	84605942	4646.71	0.937125	0.00584848	26.071	38.2419	39.0054	50.0341	65.149	66.4168
Nox4	chr7	87246648	87398708	7881.49	1.07045	0.0439327	14.4364	27.004	23.7597	24.0747	61.514	61.3036
Rab38	chr7	88430272	88491572	794.049	1.48226	1.16772e-08	4.5047	4.06985	3.87384	11.3407	11.0429	10.6447
Tmem135	chr7	89139720	89338787	9333.46	-0.635803	0.00643853	53.0728	50.2054	48.177	27.1526	29.9479	32.0277
Fzd4	chr7	89404365	89410110	10274.1	-0.752611	0.00437638	64.5474	53.7915	50.3433	31.3327	26.8014	31.895
Prss23	chr7	89507784	89517586	37604.5	1.41536	1.43443e-05	74.1602	130.245	121.176	253.063	262.984	252.577
Dlg2	chr7	91090785	92449246	84.5993	-2.61839	2.91546e-05	0.530303	0.129975	0.135692	0.0152874	0.00899528	0.0192275
Ddias	chr7	92857526	92874232	2078.71	1.00925	0.0123971	7.08921	5.82447	5.288	15.2538	9.16386	8.81749
Gab2	chr7	97081750	97308951	4613.93	0.552251	0.0205776	9.7205	11.0259	10.4825	13.6726	13.2478	13.658
Kctd21	chr7	97332322	97350216	863.164	-0.77404	0.00518373	6.30016	6.21147	5.64148	3.20372	3.12297	2.94858
Pak1	chr7	97842938	97912381	3008.79	0.781815	0.00866061	13.0544	10.6654	10.2546	20.0853	17.2798	16.6454
Capn5	chr7	98121558	98178274	12543.8	-1.43566	1.46754e-05	78.8263	56.3852	56.5369	16.414	24.438	25.9887
Lrrc32	chr7	98494221	98501830	1019.15	-5.39816	2.58093e-42	10.753	6.66084	6.70051	0.058918	0.126066	0.148207
Dgat2	chr7	99153662	99182713	430.827	-1.64754	1.74221e-06	4.37605	5.64074	5.27982	1.07145	1.47462	1.4618
Map6	chr7	99267446	99337137	4490.66	1.12519	5.40724e-05	7.13242	7.81309	7.66163	17.2003	12.5164	13.2676
Serpinh1	chr7	99345374	99353239	158742	0.765116	0.00325483	686.423	857.072	914.304	1223.05	1217.32	1207.93
Rab6a	chr7	100607585	100641268	26919.8	0.630355	0.0113889	96.0019	117.833	107.976	152.561	137.597	142.961
Plekhb1	chr7	100643895	100662394	428.02	-3.82907	5.59601e-18	7.89262	3.53247	3.49875	0.197439	0.262658	0.172748
Relt	chr7	100845847	100863413	1353.51	1.29094	0.000227053	4.38383	4.23595	4.51077	7.72002	13.252	12.5935
P2ry6	chr7	100937633	100964366	137.036	1.54677	0.0178227	0.247768	0.519729	0.683709	0.916938	2.59731	2.54791
P2ry2	chr7	100996567	101012053	2400.99	1.13056	0.000250443	6.81628	8.69074	9.1221	13.6595	17.6282	19.7792
Arap1	chr7	101348068	101412586	5797.2	-0.768711	0.0117134	16.9621	20.8182	22.1098	8.4729	10.8077	11.5751
Pde2a	chr7	101421690	101512829	87.0863	-2.23755	0.000496192	0.872135	0.289566	0.258478	0.0220202	0.0570108	0.0664696
Lrrc51	chr7	101912988	101933857	331.798	-0.86837	0.0229724	5.84104	7.54725	7.11439	2.89058	3.18224	3.33067
Stim1	chr7	102267823	102436855	13936.6	0.864016	0.0001212	45.5936	44.7204	43.4001	78.9438	67.4215	71.6575
Prkcdbp	chr7	105480615	105482197	3947.59	1.24863	0.0339223	12.8213	50.1119	53.4366	87.8726	82.9677	80.8797
Trim3	chr7	105604462	105633571	9861.18	0.641586	0.00858388	35.5987	40.9669	42.0704	51.519	56.8781	58.3646
Ilk	chr7	105736589	105742925	30241.8	0.836472	0.000750575	186.946	190.221	190.155	337.633	277.004	275.322
Gm8979	chr7	106075730	106079148	39.4337	-2.57013	3.81676e-05	0.308132	0.393176	0.441955	0.0119597	0.0211118	0.0225633
Gm1966	chr7	106595548	106644645	67.3341	-1.74658	0.00480812	0.26676	0.154812	0.148428	0.0250369	0.0482139	0.0400779
Ppfibp2	chr7	107595050	107744896	139.973	-5.15554	5.34e-23	1.14776	0.758958	0.845024	0.00431936	0	0
Lmo1	chr7	109138564	109175207	1627.57	1.44659	1.38772e-05	7.25895	10.3887	10.1455	18.9839	28.7746	25.5422
Nrip3	chr7	109758055	109781545	316.714	1.7218	6.61477e-06	0.617469	0.544765	0.482559	1.53046	2.25596	2.2534
Swap70	chr7	110221702	110283506	18218.4	1.26579	0.00130591	39.5617	42.5276	43.0201	63.7541	127.092	134.282
Dkk3	chr7	112116018	112159057	59187.6	1.71896	1.55962e-18	123.819	142.859	139.423	410.294	392.693	398.211
Mical2	chr7	112225835	112355194	44839.4	1.61803	4.79999e-10	52.7425	42.4264	41.8312	152.165	120.433	124.42
Micalcl	chr7	112368307	112413104	244.635	0.944782	0.0197685	1.03384	0.947303	1.39943	2.18291	1.97685	1.75885
Rras2	chr7	114046781	114117781	30626.4	0.762411	0.000219129	169.9	164.015	151.48	251.173	256.657	247.274
Xylt1	chr7	117380978	117667630	2334.55	-1.24284	0.006493	25.0703	11.9625	10.9482	6.86411	5.2416	5.55173
Itpripl2	chr7	118485111	118491975	26977	1.12657	0.000381211	30.6123	49.4123	47.4199	77.5522	84.0431	84.7915
Iqck	chr7	118855774	118972652	213.228	-1.56104	0.000117486	3.07827	2.20724	2.35744	0.71628	0.771703	0.647119
Gprc5b	chr7	118972039	118995211	4887.47	-1.47586	1.3593e-10	24.4936	28.0552	29.1664	7.46652	8.87184	9.07277
Acsm2	chr7	119554339	119600694	15.8113	-1.55846	0.0342874	0.0919453	0.0550199	0.049454	0.00606684	0.00356981	0.00381524
Dcun1d3	chr7	119853162	119895745	2596.05	0.553605	0.0286206	6.01624	6.06206	5.63663	8.17919	7.68056	7.44072
Eef2k	chr7	120842830	120907219	3723.58	-0.793085	0.000318623	11.1987	12.42	11.9905	5.72456	5.94888	6.38085
Cdr2	chr7	120957036	120982312	8898.92	0.70813	0.0247071	47.34	40.6489	38.999	74.1123	57.3317	55.0096
Scnn1g	chr7	121734506	121768477	57.661	-2.50537	9.28549e-05	0.905436	0.336027	0.307185	0.013787	0.0486746	0.0260106
Hs3st4	chr7	123983180	124398989	254.318	-6.06681	4.61466e-38	3.17265	2.81877	2.50949	0.00710434	0.00836058	0
Cln3	chr7	126571399	126584280	78.7049	-1.90908	0.000545144	0.99835	0.732064	0.625767	0.116706	0.128187	0.185929
Gdpd3	chr7	126766413	126775645	373.476	1.92669	7.52892e-10	2.03029	2.29967	2.51684	8.70771	7.92771	8.06356
Fam57b	chr7	126816884	126830219	104.095	-1.37115	0.0340119	1.2017	0.439663	0.562043	0.25856	0.167354	0.15447
Cdipt	chr7	126975913	126980501	17705.8	0.541492	0.0292396	99.2726	104.311	106.867	142.986	124.333	128.502
AI467606	chr7	127091435	127094049	136.016	1.04247	0.0332663	0.775217	0.712745	0.602276	1.31075	1.58015	1.63518
Gm166	chr7	127582382	127588595	1014.46	-1.06613	6.73276e-05	9.47857	8.20461	9.04007	3.41728	4.02154	4.0953
Hsd3b7	chr7	127800608	127803802	2606.26	-0.823703	0.0465358	32.3867	28.6355	29.7212	10.4046	18.3666	20.1088
Tgfb1i1	chr7	128246811	128255699	19897.3	1.31263	1.67086e-05	51.8547	40.4292	41.5957	127.232	90.7547	90.4095
Rgs10	chr7	128373624	128418172	5092.16	-0.848554	0.00209552	115.622	134.891	133.796	52.4411	66.5523	70.7754
Bag3	chr7	128523582	128546979	12504.4	0.57784	0.00938641	65.3216	60.8968	62.8232	82.1115	87.7072	91.3083
Tacc2	chr7	130577483	130764784	13913.4	0.928749	0.000345078	14.1938	18.3963	18.588	29.2647	27.4734	28.1196
Htra1	chr7	130936202	130985658	72896.7	1.64913	0.000202338	159.242	343.077	344.203	600.636	1077.27	1064.58
Hmx2	chr7	131554061	131556582	168.301	2.08516	1.33083e-06	0.593915	0.360951	0.572339	2.86565	2.1906	2.07937
Lhpp	chr7	132610642	132706419	2190.64	-1.13193	0.000349148	26.8578	35.0942	37.0338	10.3404	13.5609	14.6852
Fank1	chr7	133776890	133881532	204.33	-0.993719	0.049839	2.62583	2.11279	2.08193	0.71444	1.07229	1.31531
Adam12	chr7	133883198	134225097	17025.3	2.48436	1.10758e-28	10.795	10.1013	10.3389	62.034	49.6612	50.751
D7Ertd443e	chr7	134266261	134376828	137.923	2.57182	4.95889e-06	0.216483	0.0433737	0.0831701	1.19375	1.69301	1.5303
Mgmt	chr7	136894610	137128188	61.2467	4.10339	8.91469e-13	0	0	0.0271242	2.44572	1.76215	2.1658
Ebf3	chr7	137193670	137314445	804.663	2.15906	2.08341e-11	0.916813	0.876438	0.800491	4.68763	3.18924	3.20379
Bnip3	chr7	138890835	138909506	9458.65	-0.766147	0.0219172	127.422	104.385	94.8554	47.804	66.6262	69.5673
Lrrc27	chr7	139212987	139242973	698.392	1.04898	9.24331e-05	2.69658	2.70932	2.76148	4.93074	5.49208	5.41452
Pwwp2b	chr7	139248481	139267253	5011.53	1.00912	0.01538	13.6108	25.4434	26.8428	33.7169	42.4579	43.9358
Nkx6-2	chr7	139579375	139582797	21.4513	-2.16107	0.00153471	0.422331	0.303753	0.314524	0.010718	0	0
Cfap46	chr7	139600914	139683815	550.965	-1.00986	0.0266989	1.97609	1.15936	0.984437	0.609642	0.585668	0.679139
Kndc1	chr7	139894695	139941540	102.404	-4.02284	1.73936e-15	0.477952	0.441066	0.419835	0.00559825	0.00988224	0.0140822
Echs1	chr7	140105722	140116423	15077.7	-0.557017	0.0113274	201.634	199.566	196.997	114.684	123.719	128.518
Sirt3	chr7	140863662	140882309	2620.8	-1.38949	4.55185e-06	44.3437	36.8076	36.4745	10.5765	14.9513	16.0445
Ifitm3	chr7	141009589	141010744	166.433	-1.44739	0.017298	9.52874	3.57566	4.11384	1.16705	1.96733	2.14226
B4galnt4	chr7	141061273	141072119	632.632	-1.78933	0.00101478	2.51402	8.10399	9.17207	0.954487	0.991572	1.30812
Pkp3	chr7	141078228	141090510	142.29	-1.48437	0.000641603	1.24787	0.905504	1.30589	0.328907	0.355469	0.295484
Ptdss2	chr7	141131285	141156154	8615.71	-0.565517	0.0128935	77.2318	78.941	81.1267	48.3972	44.1754	47.0469
Hras	chr7	141189933	141194004	8733.52	0.567159	0.044386	46.0464	53.7546	57.2577	72.7337	67.2902	59.8437
Lrrc56	chr7	141194129	141210055	1562.48	-0.819805	0.00657503	11.5749	13.6306	13.9899	5.45201	6.78217	7.32672
Lmntd2	chr7	141210042	141214080	457.277	-0.865712	0.0117134	5.2964	4.25599	4.50372	2.16673	2.10335	2.70006
Irf7	chr7	141263182	141266424	980.95	-0.740241	0.0226146	11.0975	11.043	10.9341	4.87066	6.63765	6.59618
Pddc1	chr7	141408183	141414125	3879.9	-0.548741	0.0346586	48.1165	53.7234	54.832	28.7814	33.6297	32.4044
Cracr2b	chr7	141461093	141466602	1326.17	1.06193	0.00128895	6.7449	9.28458	9.79713	14.139	17.3806	18.347
Polr2l	chr7	141471859	141475153	14375.3	0.681188	0.0196528	96.3586	112.371	126.415	172.565	145.17	140.412
Ap2a2	chr7	141562179	141633011	28250.1	0.554623	0.0428462	79.9906	80.6838	82.9976	118.326	96.2446	97.4532
Dusp8	chr7	142079486	142095284	6547.04	0.73796	0.00260836	17.4198	15.7417	16.0606	26.8394	23.2697	24.0854
Ifitm10	chr7	142326109	142372259	4554.05	-1.20827	1.14839e-05	38.0923	27.0726	28.4734	12.0484	11.4309	13.4505
Ctsd	chr7	142375915	142387870	436422	-0.734389	0.00260589	4459.41	4812.32	4848.88	2190.45	2720.46	2724.4
Syt8	chr7	142434976	142440396	305.411	-1.05276	0.0115304	5.09535	3.5857	3.5759	1.81653	1.62947	1.66162
Tssc4	chr7	143069367	143071087	5580.59	0.749814	0.00619352	43.9832	50.4959	56.3496	80.3345	71.8495	66.2963
Cars	chr7	143557229	143600090	11880.5	0.583401	0.021904	50.9799	46.3261	45.4361	69.4692	62.3357	61.4035
Osbpl5	chr7	143688761	143741963	14941.9	0.609166	0.0151116	46.6908	48.8135	47.9044	70.6541	59.8479	61.3321
Camsap3	chr8	3587449	3609075	6423.73	0.882255	0.00394001	13.8923	19.5459	20.7979	27.9612	29.4396	30.7157
Lrrc8e	chr8	4226826	4237470	300.954	-2.49025	8.51252e-09	2.93948	1.63112	1.54094	0.242445	0.279113	0.31819
Col4a1	chr8	11198422	11312826	494771	1.94281	4.38655e-11	370.674	582.812	581.878	1896.26	1678.71	1666.08
Col4a2	chr8	11312828	11449287	301397	1.71303	3.1709e-07	243.91	428.931	430.19	1156.54	1021.83	1005.23
Rab20	chr8	11453976	11478499	2379.57	-1.28619	0.00480219	69.561	90.7555	90.5512	15.6549	37.4793	35.285
E230013L22Rik	chr8	11477928	11480241	884.93	-1.08498	0.046422	9.12379	13.0957	13.4773	2.25756	5.57271	6.39908
Grtp1	chr8	13176868	13200624	202.84	-1.52648	0.00038758	4.66616	3.85581	2.57759	1.04536	0.881345	1.27554
Dlgap2	chr8	14095874	14847686	22.7978	-1.98143	0.00420618	0.238156	0.0719414	0.108389	0.00453298	0	0
Kbtbd11	chr8	15011024	15033332	670.567	-5.01195	2.08101e-49	3.54253	2.76833	2.60956	0.0469058	0.0586499	0.0811183
Myom2	chr8	15057652	15133419	84.6812	-1.9941	0.0020964	0.504494	0.472481	0.542698	0.0165065	0.0679886	0.114185
Csmd1	chr8	15892544	17535385	712.214	2.35561	0.000153202	0.0491757	0.202849	0.205375	0.466674	2.10244	2.47385
Xkr5	chr8	18932728	18950975	87.834	1.40023	0.0317717	0.0874385	0.201982	0.221317	0.636339	0.413371	0.358555
Nek5	chr8	22073615	22125053	358.331	-1.1575	0.00332974	3.12684	3.86492	3.84415	1.05427	1.48082	1.58263
Thsd1	chr8	22227302	22261332	578.023	1.75651	0.00386635	0.344959	1.1559	0.942747	1.56408	5.03872	4.86868
Polb	chr8	22628118	22653437	5201.46	0.615807	0.0481957	50.7269	58.2372	59.1669	64.9823	88.0781	88.3931
Ank1	chr8	22974835	23150497	36.1189	-1.76788	0.0129891	0.224417	0.0282627	0.0295605	0.00679947	0.00266726	0.00285064
Letm2	chr8	25578489	25597487	859.115	-0.645864	0.0384773	7.88668	8.85986	8.69548	4.21437	4.5816	5.65557
2310008N11Rik	chr8	26814596	26824423	127.055	1.95222	0.000398435	0.622457	1.52003	1.65429	5.94331	5.41627	5.37844
Zfp703	chr8	26977335	26981462	5766.74	0.861034	0.000688712	18.3203	21.3124	22.813	35.4362	31.7243	31.463
Adgra3	chr8	27085840	27123436	25530.7	1.61095	1.98332e-05	34.2123	34.8667	35.0676	139.67	72.4348	69.8989
Adrb3	chr8	27225775	27229588	18.3934	2.05027	0.00300435	0.00738852	0	0.00794803	0.226696	0.120482	0.183951
Rnf122	chr8	31111845	31131473	2614.89	0.954813	0.000125076	7.56288	8.57045	8.94978	13.3054	16.1192	15.3214
Nrg1	chr8	31818027	31918203	5509.9	0.943695	0.00090379	29.1548	27.963	29.7992	58.8684	42.5481	45.4856
Purg	chr8	33386324	33417469	2938.72	1.33916	8.36787e-06	10.501	14.1778	14.7574	25.853	35.0125	32.9168
Gsr	chr8	33653237	33698162	16383.3	-1.22414	3.32011e-05	159.017	134.235	124.027	43.1656	62.1679	62.0454
Dlc1	chr8	36567738	36952442	24481.2	2.03496	8.84702e-10	21.053	13.2132	12.6762	80.1771	59.6552	60.2502
Pdgfrl	chr8	40926232	40990770	67.4211	-1.54799	0.0324782	1.01032	1.63235	1.40563	0.0399984	0.298118	0.318614
Fat1	chr8	44950207	45052257	155568	1.22238	5.13287e-06	106.315	100.182	97.5781	254.982	183.993	195.671
Tlr3	chr8	45395664	45410539	1682.68	0.91	0.00772639	3.5317	5.24771	5.07751	8.19552	6.72072	7.34319
1700029J07Rik	chr8	45953605	45975252	928.76	-0.957686	0.0339313	5.85612	9.84313	8.88589	2.43182	3.72213	4.40961
Wwc2	chr8	47827605	47990551	48803.9	0.848349	1.31875e-05	115.335	114.35	109.347	185.687	181.072	189.014
Tenm3	chr8	48225664	48674690	11611.7	2.78749	2.51176e-16	2.55456	4.98737	4.94965	26.9277	28.1726	29.7419
Vegfc	chr8	54077531	54186454	682.786	-1.40777	0.00755033	10.0455	8.01905	8.52687	3.69448	1.44499	1.25734
Spcs3	chr8	54520432	54529998	130516	0.989603	1.14839e-05	448.034	387.624	360.64	735.351	742.074	772.46
Mfap3l	chr8	60632824	60676731	22252.3	0.993343	0.000237854	30.5406	42.1676	38.2247	68.9973	58.2582	63.0359
Sh3rf1	chr8	61224170	61396072	10358.9	0.608851	0.00445586	26.3507	25.9296	25.4948	34.6176	35.9988	38.3101
Palld	chr8	61511428	61902694	60639.8	1.56482	4.09139e-11	73.9357	71.234	69.8014	222.498	173.606	178.254
Tll1	chr8	64014769	64205993	1100.42	4.75797	3.43264e-50	0.138287	0.272702	0.225393	6.08033	7.18478	6.36418
Msmo1	chr8	64718144	64733578	10491.7	0.732763	0.0246997	61.8622	80.9562	76.4362	122.254	94.5124	89.2138
Trim60	chr8	64998447	65018688	34.593	-1.57141	0.0308976	0.403582	0.216842	0.171212	0.0281299	0	0
Trim61	chr8	65012975	65018688	118.359	-2.48462	7.75112e-05	1.8344	1.60082	1.33548	0.165054	0.0215822	0.0230661
Sh2d4a	chr8	68276527	68347704	2584.57	-1.65442	6.63874e-09	27.4574	20.3483	19.9989	5.62872	6.81527	7.25597
Csgalnact1	chr8	68356780	68735146	759.721	-1.37724	0.0281947	4.96945	4.21724	4.29963	0.399447	1.94828	1.94907
Zfp866	chr8	69761323	69774911	3176.35	-0.634467	0.0312471	12.2422	10.1581	10.0244	6.73387	5.58352	6.18148
Hapln4	chr8	70083528	70090862	633.776	-4.03112	1.0155e-16	8.6623	2.60471	2.82033	0.13146	0.161432	0.150965
Crlf1	chr8	70493155	70504081	15342.3	1.87149	0.00024804	23.1852	83.4186	80.9502	196.706	279.858	241.75
Kxd1	chr8	70513395	70523180	5608.51	-0.547558	0.0248866	85.3209	95.1391	98.3039	52.9469	56.6718	57.693
Isyna1	chr8	70594480	70597290	3682.47	1.24855	0.0464587	5.48294	26.221	28.0404	44.3257	43.919	46.3232
Gdf15	chr8	70629393	70631635	75062	1.33155	1.1002e-06	515.644	703.422	784.729	1463.85	1496.28	1515.68
Pde4c	chr8	70724063	70751176	1646.52	-2.7031	3.32047e-20	14.6361	15.6742	15.2226	1.40187	2.00382	2.45558
Il12rb1	chr8	70808448	70821423	33.1008	-1.67034	0.0198027	0.438616	0.266232	0.224313	0.0142334	0.0753762	0.0358038
Myo9b	chr8	71272713	71360712	23903.4	0.615021	0.00272379	42.4338	42.5301	42.8068	57.8415	58.6353	61.1059
Dda1	chr8	71469193	71476097	11049.1	0.598911	0.00837644	70.631	76.8793	79.9937	98.2179	105.39	106.584
Tmem221	chr8	71554302	71558871	218.946	-1.73161	1.44043e-05	4.24021	3.16163	3.29107	0.783569	0.828349	1.08575
Nxnl1	chr8	71560554	71566649	75	-2.0867	0.000264862	1.00355	0.558822	0.55177	0.103005	0.103902	0.0925382
Slc27a1	chr8	71568926	71586708	4599.57	-0.788439	0.047333	35.3393	34.4445	35.0746	12.4171	22.1343	22.6259
Unc13a	chr8	71626711	71671757	336.641	-1.27317	0.0188068	1.2842	0.867429	0.728398	0.197716	0.420028	0.471512
B3gnt3	chr8	71691719	71701800	111.265	-1.64462	0.0216035	1.95506	1.25662	1.02513	0.0291711	0.343293	0.330206
Fcho1	chr8	71708386	71725681	592.469	-1.01727	0.000665938	4.15082	3.48609	3.8254	1.55561	1.88723	1.62416
Tpm4	chr8	72135291	72153129	177418	1.35554	8.0291e-05	858.292	647.354	635.393	2249.19	1432.39	1443.07
Rasd2	chr8	75213943	75224113	245.641	-2.82523	3.16002e-07	4.10814	1.31106	1.2728	0.11638	0.248238	0.182969
Nr3c2	chr8	76902507	77243639	1120.57	-1.61018	5.48334e-12	6.6091	7.67051	6.76171	1.84538	1.9657	2.08827
Ednra	chr8	77663028	77724452	43.3176	-2.41679	0.000287549	0.634889	0.184446	0.103665	0.00561054	0	0
Lsm6	chr8	78804867	78821152	3911.46	-0.759626	0.00979336	24.5301	18.958	18.3399	11.4698	10.6946	10.8347
Mmaa	chr8	79266423	79294956	1198.91	-0.645863	0.0150504	8.65842	8.32108	8.62647	4.55802	4.94097	5.20834
Inpp4b	chr8	81342561	82127917	40.0561	-2.14476	0.00165457	0.202398	0.059138	0.0544312	0.0020867	0.0122784	0.00262451
Tbc1d9	chr8	83165351	83272940	11780	0.545496	0.0292348	27.5899	26.7203	25.7323	37.6385	32.3166	34.3978
Scoc	chr8	83434491	83458396	16165.3	0.712874	0.00278068	88.5053	108.963	99.8703	147.139	138.948	140.315
Ddx39	chr8	83715176	83723351	9547.87	0.577989	0.0292348	75.3341	74.5526	77.6511	111.387	92.8353	93.8256
4930432K21Rik	chr8	84148037	84172597	332.47	-2.18772	3.54114e-09	4.314	3.10299	3.12645	0.688409	0.549736	0.546302
Nfix	chr8	84704711	84800338	11432.8	0.517154	0.0222973	22.9624	22.7062	22.5288	27.9767	30.4157	31.4013
Syce2	chr8	84872110	84887446	126.968	-2.19855	3.1528e-05	3.57969	1.80569	1.71505	0.327503	0.385415	0.33702
Hook2	chr8	84990594	85003364	3984.18	-0.99969	0.00281375	33.2214	34.4322	35.4994	11.1685	17.1875	18.88
4921524J17Rik	chr8	85408758	85432841	2733.71	0.547982	0.0373179	22.347	24.2452	22.5351	27.7307	33.1168	32.5247
Neto2	chr8	85636587	85691009	2995.65	-1.04923	0.0151116	15.5815	9.26236	8.1092	5.70893	3.58287	4.31184
Phkb	chr8	85841001	86060642	6609.5	-0.509364	0.0491488	29.8067	27.1499	25.0391	16.5081	17.4526	19.02
Sall1	chr8	89027242	89044162	8816.96	-1.08877	1.29764e-06	37.2714	39.8571	37.812	16.765	13.9004	14.9049
Tox3	chr8	90247111	90348252	111.896	-4.84761	1.91826e-19	1.37112	0.957868	0.925324	0	0	0.00805109
Crnde	chr8	92326030	92356120	452.728	-0.942884	0.0181381	7.95749	5.79256	5.09458	3.03863	2.72605	2.93061
Mmp2	chr8	92827327	92853420	3214.63	-4.25422	1.25581e-64	37.8046	29.54	28.6651	1.2367	1.62149	1.26803
Lpcat2	chr8	92855349	92919279	2693.47	0.938434	0.0108975	7.92848	12.9257	13.432	19.899	18.272	17.9399
Gnao1	chr8	93810837	93969388	223.566	-2.35451	0.000131425	1.4743	0.248724	0.313167	0.0555126	0.0777722	0.0831192
Mt2	chr8	94172617	94173567	12393.1	1.71373	9.04075e-05	87.6178	206.449	221.388	586.818	466.056	454.313
Mt1	chr8	94179088	94180327	16976.1	1.30969	0.0087377	136.441	384.361	408.472	702.927	708.11	636.227
Ccl17	chr8	94810452	94812036	634.054	1.10536	0.00361647	14.986	10.4131	9.11928	23.2625	31.494	23.4565
Coq9	chr8	94838416	94854895	9235.84	-0.875118	0.000413288	127.382	109.049	106.94	51.5145	59.0892	62.5747
Dok4	chr8	94863827	94876312	9769.31	0.587644	0.0338329	48.6375	50.398	48.8997	58.3741	76.7972	74.91
Ndrg4	chr8	95703036	95715119	2515.03	-1.32319	0.000454265	26.2906	14.7724	14.6725	7.18059	6.38234	6.10176
Cdh11	chr8	102632994	102785111	38107.5	1.86756	1.00316e-11	52.4257	71.5442	66.7707	240.742	183.504	185.395
1600027J07Rik	chr8	103343877	103347534	492.165	2.44172	5.03724e-06	1.64701	6.3967	3.7706	17.0118	39.9906	33.3825
Cmtm4	chr8	104348192	104395807	17913.6	-0.652591	0.0278185	48.5077	46.9428	44.9265	22.1046	29.9703	31.2994
Elmo3	chr8	105305600	105310623	481.741	-1.06612	0.00126922	3.98171	3.14994	3.20879	1.41605	1.43849	1.54579
Esrp2	chr8	106131182	106136974	750.758	0.785425	0.035012	2.68184	4.18834	3.75788	5.30103	5.13115	5.63786
Cdh3	chr8	106510851	106556911	15587.6	-1.46793	0.000352654	109.7	82.7173	84.5337	36.9343	17.5351	18.9635
Cdh1	chr8	106603367	106670246	1566.19	-2.27567	9.29698e-11	10.66	9.99687	8.59292	2.01011	1.11737	1.15924
Nqo1	chr8	107388224	107403205	1193.43	1.60869	0.0108423	1.27738	7.56915	7.95837	20.7816	16.3662	16.7958
Zfhx3	chr8	108714643	108961636	6334.12	0.788232	0.0152755	5.01858	4.20304	4.08241	8.39749	6.02395	6.3177
Marveld3	chr8	109947908	109962205	574.93	-5.85071	9.05027e-37	7.71912	4.17137	3.97162	0.044641	0.00750495	0.0160419
Il34	chr8	110741828	110805924	1984.35	-0.958393	0.0441585	28.8602	18.1847	19.9682	6.71778	13.4047	13.8008
Exosc6	chr8	111056338	111057664	3850.78	0.539405	0.0356	36.0379	43.9816	39.5878	49.2637	56.578	49.2235
Clec18a	chr8	111069496	111081708	2591.55	1.3773	0.00124968	9.30937	15.2091	14.2521	21.4505	42.6455	40.518
Mlkl	chr8	111311799	111337903	2069.21	0.678534	0.0402826	15.8947	14.6209	14.4487	25.567	18.9233	19.152
Fa2h	chr8	111345137	111393821	135.298	-1.31577	0.0306451	1.92256	0.808913	0.829041	0.328077	0.415046	0.443582
Ldhd	chr8	111626270	111630322	1406.09	-1.30171	1.97721e-05	16.1228	14.1984	14.123	4.25165	5.84819	6.44703
Wwox	chr8	114439651	115352712	2347.94	-0.534633	0.0497275	22.0087	18.8574	19.1949	12.4215	12.2137	12.9506
Maf	chr8	115703252	115706894	5035.82	-1.8977	0.000188402	47.6922	29.9585	26.8809	3.28868	9.86043	11.1807
Dynlrb2	chr8	116505014	116515915	112.047	-1.42727	0.0209367	7.97967	3.37431	3.27829	1.50813	1.44787	0.998335
Sdr42e1	chr8	117661398	117671515	186.531	-1.48344	0.0108251	1.77736	1.7817	1.53583	0.209078	0.619364	0.616608
Hsd17b2	chr8	117701945	117759029	166.834	-3.75245	7.42993e-16	3.77525	4.50734	4.56443	0.0798406	0.187917	0.220921
Cotl1	chr8	119809213	119840579	11653.3	1.99178	2.20675e-12	34.9768	51.5005	55.259	176.994	167.787	160.642
Fam92b	chr8	120166396	120177469	28.2872	-1.57489	0.024662	0.607891	0.604103	0.859443	0.103141	0.0809197	0.129725
A330074K22Rik	chr8	120204433	120228230	290.057	-2.42281	3.26183e-06	4.75411	2.15039	2.11526	0.229931	0.454202	0.547399
Irf8	chr8	120736357	120756692	28.188	-2.40635	0.000269304	0.300771	0.263222	0.187657	0.0119075	0.00700652	0
Foxf1	chr8	121084385	121088154	752.531	1.93884	8.8364e-09	2.18006	1.73896	1.65809	5.97583	8.93695	8.95774
Foxc2	chr8	121116170	121118894	1069.13	1.33776	0.000709409	2.54725	4.48265	4.15099	7.03066	9.91628	10.2866
Zfpm1	chr8	122282140	122337247	4450.97	0.749132	0.00972665	16.7842	15.0135	15.3391	21.0187	29.0971	27.3167
Galns	chr8	122578236	122611487	8915.5	-0.64777	0.00611023	73.8913	66.5988	65.5275	37.3059	38.9077	44.2966
Cbfa2t3	chr8	122625135	122699109	29.4419	-2.3855	0.000340555	0.14521	0.104737	0.0836818	0	0.00302026	0.00645583
Acsf3	chr8	122775504	122817881	2911.17	-0.714649	0.00276709	28.6886	26.1623	25.5565	14.7622	13.9176	15.0725
2810013P06Rik	chr8	123042574	123044602	1550.44	-0.903429	0.0234534	12.9934	20.8852	20.4073	6.3293	8.31431	9.49439
Tubb3	chr8	123411563	123422010	2956.95	3.01604	7.56447e-09	4.98594	1.7213	2.26918	72.5633	23.2158	20.6343
Dbndd1	chr8	123504717	123515455	765.52	-0.970812	0.0340719	8.34808	4.54267	4.86921	2.27102	3.21077	3.23654
Rhou	chr8	123653928	123663880	12848.2	-0.67873	0.0122087	87.0258	71.1555	67.6867	43.8954	41.7273	42.0003
Acta1	chr8	123891757	123894775	124.886	2.45364	7.29983e-06	0.184031	0.309723	0.325232	1.34006	3.00093	2.86362
Agt	chr8	124556586	124569707	8021.26	-3.57845	3.26215e-29	147.644	123.071	122.163	5.82389	9.86202	11.239
Trim67	chr8	124793018	124834704	137.648	-2.56854	1.97826e-09	0.490014	0.44194	0.416148	0.0464105	0.0355011	0.0788025
Sipa1l2	chr8	125418062	125492710	5462.29	-1.13654	0.000424085	23.97	15.5002	15.7894	7.97016	6.89291	7.78685
Ntpcr	chr8	125734202	125748235	2792.1	-0.615053	0.0174658	52.0475	45.1369	45.3911	26.916	28.5725	29.5799
Kcnk1	chr8	125995101	126030688	10892.8	0.87869	0.00244589	55.9437	53.3438	50.7586	104.589	79.6807	75.9062
Itgb1	chr8	128685653	128733579	476776	1.42449	1.20029e-12	972.853	1068.87	987.369	2265.88	2718.85	2627.12
2610044O15Rik8	chr8	129216353	129234046	1272.9	-0.859982	0.00130847	15.7789	14.9119	15.2351	6.69798	8.13968	8.10585
4930433N12Rik	chr9	3190268	3199813	162.13	1.40823	0.0155956	0.493112	1.40832	1.09305	3.00228	2.01895	2.75301
Gucy1a2	chr9	3532348	3905787	1100.94	0.976767	0.00294094	0.714799	1.11774	0.930808	1.50728	1.55296	1.83207
Gria4	chr9	4417892	4796234	378.604	-2.42779	1.14839e-05	2.61493	1.19392	0.928021	0.0897039	0.234591	0.292506
Ddi1	chr9	6265027	6266547	962.444	2.48797	8.27489e-16	2.21454	3.49078	3.37605	15.3294	16.4576	17.7751
Mmp12	chr9	7347373	7360461	135.002	-4.21632	5.75999e-14	1.78055	0.770843	0.578926	0.00566654	0.00666853	0.014254
Mmp27	chr9	7571457	7581393	61.1936	-2.47298	0.000173587	1.69597	0.713577	0.643905	0	0.043575	0.0776181
Tmem123	chr9	7764076	7794332	23120.1	0.543291	0.029602	98.6135	122.536	111.453	143.06	139.174	142.428
Endod1	chr9	14353989	14381242	8007.33	1.43195	0.00180817	9.65557	19.6507	18.5868	27.3026	52.643	54.0252
Panx1	chr9	15005784	15045478	1894.42	1.28365	7.7167e-06	7.24524	9.90459	9.57107	20.7347	17.2952	18.856
Fat3	chr9	15910192	16378231	22.1474	-1.76237	0.0119321	0.0648556	0.01631	0.0108259	0	0.00130244	0
Pde4a	chr9	21165713	21213248	1852.18	1.50639	6.17258e-10	3.03702	3.04146	2.9377	7.06821	8.87634	8.99523
Ldlr	chr9	21723575	21749918	17613.2	1.0738	0.0273625	44.9282	31.7115	31.9769	111.624	49.1468	48.0229
Spc24	chr9	21755441	21760286	3043.06	0.689408	0.0303859	29.7594	25.3688	27.5338	47.2117	36.4991	34.9495
Ccdc159	chr9	21927470	21935872	671.569	-0.910588	0.00304819	10.399	8.53325	8.65584	4.35242	4.29691	4.44259
Cnn1	chr9	22099252	22109221	75393	1.50192	1.20408e-05	346.42	263.455	271.809	1045.81	656.426	628.912
Bmper	chr9	23223075	23485215	908.947	1.55601	5.66199e-06	1.48127	2.30729	2.21797	5.90728	5.37188	4.30929
Tbx20	chr9	24720811	24774303	4075.86	0.919338	0.0197084	7.16729	5.97747	5.7632	14.5791	8.29234	9.0415
Sept7	chr9	25252438	25308571	37107.3	0.661978	0.00415211	182.308	200.72	180.589	282.643	249.898	252.397
Barx2	chr9	31846043	31913285	907.65	-5.27413	1.18859e-31	23.8564	9.27586	9.24063	0.125534	0.201452	0.172242
Fli1	chr9	32422203	32541452	585.667	0.852137	0.0448505	1.63256	2.61258	2.50484	3.10933	4.03036	4.11314
Kirrel3	chr9	34488730	35036307	933.057	0.926136	0.0163004	2.57926	1.57207	1.6385	3.64391	3.77856	3.93882
St3gal4	chr9	35046578	35116810	4895.27	-1.02786	5.24767e-05	53.7087	54.8823	53.9986	19.8952	25.0255	27.4809
Fam118b	chr9	35216964	35267805	4478.71	0.513496	0.0258051	29.2445	30.025	30.2207	37.1204	39.1441	39.5852
Robo3	chr9	37416044	37433175	120.34	1.16556	0.0157532	0.231591	0.250039	0.239727	0.566554	0.524227	0.500435
Esam	chr9	37528088	37538319	3501.13	-4.57011	8.765e-27	89.8549	32.1559	31.8363	1.36702	1.0898	1.23405
Vsig2	chr9	37539254	37544205	19.1457	-1.80094	0.00957347	0.847217	0.277251	0.18987	0	0	0
Siae	chr9	37613846	37648318	4704.82	-0.790879	0.000750575	30.7508	27.7193	26.4403	14.9796	14.0901	14.6545
Tbrg1	chr9	37649181	37657312	17275.3	0.606714	0.0337913	131.77	156.433	153.303	217.047	178.256	180.032
Scn3b	chr9	40269215	40291618	36.5367	2.5745	3.98505e-05	0.0146081	0.0218536	0.00523809	0.192777	0.317611	0.266709
Ubash3b	chr9	41013640	41157494	1827.73	-0.771119	0.0222205	13.7482	10.1741	9.90518	5.40759	6.43797	6.90438
Sorl1	chr9	41968488	42124289	16528.4	-1.5859	3.82863e-09	70.2691	50.7989	48.3134	16.848	15.5387	18.2929
Oaf	chr9	43221277	43239816	4433.88	-0.511091	0.0273894	36.7099	35.5801	35.9268	22.5019	22.885	22.1331
Usp2	chr9	44067020	44095627	223.535	-1.05136	0.00642366	1.1818	1.20976	1.07376	0.47067	0.43873	0.4982
Mcam	chr9	44134657	44142726	40076.4	2.14373	3.01611e-09	82.1181	67.0511	66.8132	447.542	244.227	226.626
Nlrx1	chr9	44252712	44268599	1893.96	1.50806	0.00965666	1.22972	5.4258	5.2746	10.271	11.9965	12.0656
Slc37a4	chr9	44396926	44402968	2942.77	-0.599558	0.0254274	25.2592	21.0891	22.5606	12.851	14.4416	14.6238
Phldb1	chr9	44686307	44735198	52250.5	0.630912	0.00750036	113.457	130.018	135.994	174.383	168.197	174.197
Tmem25	chr9	44793778	44799216	879.472	-0.765144	0.00795869	7.21992	8.51413	8.45557	3.94197	3.93396	4.32456
Ttc36	chr9	44799399	44802951	84.3379	-2.30262	9.31745e-06	3.67608	3.03276	2.50061	0.428046	0.346318	0.336481
Bace1	chr9	45838528	45862484	11344.6	0.769242	0.000850267	30.9567	34.6725	34.4344	46.9166	52.8899	56.4404
Tagln	chr9	45929627	45936058	311444	3.07046	4.49009e-28	705.946	512.565	521.262	6015.14	4646.94	4305.39
Rexo2	chr9	48468513	48480611	16655.9	0.744688	0.00384642	170.432	206.959	209.542	303.66	277.095	270.295
Nnmt	chr9	48591889	48605077	2504.95	0.928066	0.000101005	27.0367	31.5494	32.2975	50.2624	51.9644	52.7616
Ttc12	chr9	49436960	49486225	1282.8	-0.820417	0.00331078	7.05431	8.33619	7.7109	3.36712	4.10166	4.04374
Ncam1	chr9	49502145	49799069	41077.2	1.17068	1.09063e-09	43.3496	44.6597	43.4847	92.385	86.7263	87.3562
Il18	chr9	50565367	50581837	431.691	1.14712	0.00114438	4.12541	5.48488	5.87433	10.0072	10.9157	10.5085
Cryab	chr9	50751324	50756635	140060	0.990292	7.13525e-06	1137.3	1327.53	1388.87	2284.79	2252.66	2226.33
Acat1	chr9	53580521	53610350	15983.4	-0.621315	0.0417617	102.893	89.9196	87.1861	61.0207	47.1583	48.6324
Elmod1	chr9	53911459	53975301	3214.19	1.02694	0.0122668	13.3022	12.9504	11.6915	16.9712	33.3146	33.3255
Chrna5	chr9	54980879	55007779	110.791	1.50287	0.0332663	0.0603387	0.406199	0.340767	0.836081	1.14205	1.21118
AI118078	chr9	55326948	55438344	93.8488	-2.90892	4.02418e-08	1.47568	0.827853	1.03367	0.0934072	0.0599586	0.0534007
Peak1	chr9	56201128	56418050	16663.2	0.862035	0.00386443	20.2522	15.1275	14.2244	30.6728	26.9979	28.6644
Sema7a	chr9	57940134	57962865	22649.5	0.701546	0.00162317	91.5135	79.6208	82.7338	126.76	127.78	127.806
Ccdc33	chr9	58028681	58118823	33.2351	-1.83551	0.00900215	0.269834	0.328519	0.259388	0.00568229	0.0401224	0.0357341
Stra6	chr9	58129087	58153997	5152.71	-1.98698	8.23505e-07	41.8802	35.5061	35.2313	4.45038	9.69532	10.7925
Islr	chr9	58156263	58159221	3304.9	-1.85951	0.000829005	41.1001	35.7245	37.7603	2.4041	10.1831	12.0622
Islr2	chr9	58196296	58204319	472.077	-1.91736	9.57029e-05	1.67921	3.37832	3.68392	0.323392	0.626265	0.612687
Hexa	chr9	59539666	59565105	15786.2	-1.05901	0.00857557	166.337	220.906	221.183	53.6899	100.586	102.47
Paqr5	chr9	61953737	62026790	51.5749	-1.71567	0.00829598	0.489722	0.350864	0.330047	0.0408784	0.0549791	0.124863
Coro2b	chr9	62419491	62537044	160.085	-1.73198	0.0108153	2.16806	0.359428	0.381527	0.203826	0.146586	0.135301
Cln6	chr9	62838786	62852002	4435.33	-0.71389	0.00323136	39.9	45.9392	46.0623	21.7501	24.1209	24.5397
Calml4	chr9	62858103	62875917	155.819	-1.50297	0.00505811	5.16273	4.7957	3.59052	1.56859	0.783133	0.777192
Smad6	chr9	63953075	64022059	11088.9	0.95107	0.00383308	32.7871	50.1229	48.2428	65.4178	83.4136	81.1968
Dennd4a	chr9	64811010	64919667	6729.8	0.893004	0.0143325	8.21026	9.72589	8.82173	11.2835	18.1727	20.2776
Igdcc4	chr9	65101485	65137947	1090.7	-1.77875	7.94851e-07	3.4374	6.0622	5.49485	1.17452	0.830092	1.08523
Rasl12	chr9	65398487	65414853	24207.8	1.69858	2.40315e-09	36.5813	56.4611	55.1013	145.922	140.889	140.839
Plekho2	chr9	65552576	65580087	4446.93	0.891548	5.19393e-05	9.30842	10.6609	10.4466	16.8074	16.0966	17.4189
2810417H13Rik	chr9	65890322	65903551	9651.28	1.01707	0.0173561	49.7023	33.7604	34.6948	104.962	58.899	57.876
Tpm1	chr9	67022592	67049213	522284	1.46189	4.0498e-14	1320.2	1435.38	1427.74	3599.84	3377.77	3334.05
Anxa2	chr9	69453682	69491785	101474	0.958614	0.0424237	981.475	583.371	585.91	1926.85	1065.86	984.541
Bnip2	chr9	69989465	70011659	27706.2	1.08655	2.19271e-07	46.7118	54.2821	51.5538	99.6015	93.5331	93.4683
Fam81a	chr9	70089309	70141557	7784.76	-1.65828	4.49204e-07	80.8129	60.9917	54.4003	14.1011	21.1416	22.613
Prtg	chr9	72807273	72917307	1084.81	-1.09482	1.00038e-05	2.65795	3.08267	2.86936	1.14743	1.07861	1.20557
Wdr72	chr9	74110333	74283203	58.1013	-3.79327	2.25984e-10	0.474916	0.253106	0.268212	0	0	0
Myo5c	chr9	75232013	75305450	6176.54	-0.887484	0.000342134	18.4913	21.5698	20.9278	8.4465	9.42198	11.307
Mapk6	chr9	75386781	75410016	25977.7	0.588067	0.00497271	79.3472	79.4682	74.8519	105.414	104.874	108.944
Hmgcll1	chr9	76014976	76136350	1005.8	1.04691	0.0010827	2.42213	3.43548	3.35525	5.81796	5.36294	5.51121
Tinag	chr9	76951697	77045781	1347.36	1.16755	0.0195835	5.5859	9.33322	8.85728	10.3393	22.9972	23.7956
Lrrc1	chr9	77430822	77544852	5052.2	-0.553012	0.0447744	29.381	35.4308	33.2549	20.2699	18.0075	17.9106
Gcm1	chr9	78051957	78065624	78.957	1.35143	0.0472947	0.335044	0.262004	0.141982	1.28624	0.532154	0.505548
Gsta4	chr9	78191965	78209349	809.073	-1.09333	0.00410468	22.397	15.9628	16.8582	8.89681	5.85014	6.76221
Cd109	chr9	78615545	78716260	5417.86	0.921212	0.024118	7.5043	12.9693	12.6465	21.1359	15.2594	15.2613
Col12a1	chr9	79598986	79718722	138865	2.32766	9.04538e-13	74.2122	42.9675	40.6989	309.232	283.45	291.474
Mei4	chr9	81863743	82027491	62.6422	-1.56262	0.0178335	0.748857	0.340628	0.391897	0.133546	0.0707221	0.0839827
Tpbg	chr9	85842379	85847055	10241	0.768422	0.00105004	30.9764	35.5149	35.799	53.6131	49.9227	49.0383
Snap91	chr9	86765926	86880449	1336.61	-5.03424	3.62787e-26	13.1402	6.48108	6.046	0.0408693	0.165664	0.142786
Syncrip	chr9	88449363	88482397	29786	0.579374	0.0229883	48.562	55.751	50.5145	73.7019	63.0458	64.3311
Plscr4	chr9	92457377	92492516	264.294	-1.30304	0.0202298	2.87681	1.11621	1.18606	0.570717	0.605209	0.631043
Foxl2os	chr9	98949154	98955310	224.907	-5.44653	3.01719e-27	2.53986	1.33484	1.52384	0	0.00644517	0.0137766
Foxl2	chr9	98955606	98958126	202.301	-4.83823	2.86819e-26	3.04027	2.17911	2.21266	0.0243324	0.03818	0.0408049
Ppp2r3a	chr9	101104988	101251832	12654.4	-0.720242	0.0371833	41.2064	32.3238	28.4376	21.2889	15.7241	16.9379
Amotl2	chr9	102717803	102733417	138013	1.1281	1.9526e-07	305.053	365.179	370.198	658.848	667.962	708.936
Ryk	chr9	102834919	102908307	35326.4	0.774656	0.00345035	134.797	128.234	123	225.238	180.08	181.626
Pcbp4	chr9	106453837	106464011	13031.1	0.892604	0.000797842	62.6316	80.3114	85.6652	125.754	121.518	122.885
Rbm15b	chr9	106883984	106887000	10415.9	0.653253	0.00764158	40.7883	48.0383	46.5139	65.1804	61.4972	59.0258
Manf	chr9	106887414	106891938	18798.4	0.639024	0.0488645	115.939	100.737	102.011	177.921	133.34	128.582
Dock3	chr9	106892824	107231909	82.3724	-1.88624	0.00339553	0.125323	0.409052	0.394634	0.0293181	0.0424643	0.0340379
Zmynd10	chr9	107547309	107551319	322.223	-1.85769	2.85564e-06	5.38361	4.63934	4.29595	0.78119	1.23491	1.34915
Rassf1	chr9	107551554	107562267	7611.45	0.942687	1.59036e-05	42.5525	36.1804	38.3804	69.3109	70.0484	71.2316
Sema3b	chr9	107597673	107609241	3697.58	-1.86352	2.37772e-06	26.2667	20.2944	20.0569	3.16035	6.44509	6.8882
Gmppb	chr9	108049289	108051936	2578.08	0.667021	0.0116644	18.3076	17.4716	18.7875	28.311	24.4971	24.0259
Amigo3	chr9	108053158	108055701	732.457	0.640252	0.0341626	3.45129	4.07279	3.73885	5.15199	5.43873	5.17579
Amt	chr9	108296921	108301597	274.36	-0.821599	0.0465358	4.83153	4.00452	4.14116	2.29845	1.85166	2.11477
Gpx1	chr9	108339079	108340344	29808.5	0.69091	0.0413372	289.271	408.766	429.867	467.856	598.21	569.436
P4htm	chr9	108578825	108597600	569.216	-1.20797	0.000479531	8.19191	6.37502	6.84852	2.26977	3.20269	2.98259
Map4	chr9	109931773	110083954	57958.6	0.647446	0.031969	91.442	77.0257	74.6353	132.713	104.787	107.388
Klhl18	chr9	110425925	110476694	4786.4	0.663575	0.0124786	12.6686	13.7129	14.4764	20.8092	17.6445	17.7737
Nradd	chr9	110621134	110624393	6336.97	0.579948	0.0171296	67.1864	75.3431	76.95	99.2987	95.1183	93.7956
Prss46	chr9	110844505	110856522	529.678	1.6138	0.00328919	2.33288	3.05987	3.37551	4.84557	15.3467	15.1543
Trank1	chr9	111311738	111395775	1903.49	-3.00849	5.79228e-15	7.27101	3.75746	3.54338	0.536237	0.41156	0.361659
Dclk3	chr9	111439080	111489611	15023.8	0.865768	1.35522e-05	50.6414	49.871	48.3161	83.2935	80.955	82.1334
Cmtm8	chr9	114789344	114844152	2144.12	-1.78504	1.54771e-10	59.3132	45.2299	45.9745	11.1032	14.2647	14.279
Rbms3	chr9	116572746	117629913	6600.38	0.851031	0.000825859	8.25031	11.0591	9.85128	14.8411	15.896	16.0846
Itga9	chr9	118606708	118901003	3715.57	-4.66755	1.08932e-27	24.7281	9.70465	8.61522	0.377596	0.254407	0.275524
Ttc21a	chr9	119937605	119967793	112.276	-1.0408	0.045861	0.676512	0.520804	0.605567	0.249258	0.224314	0.233589
Csrnp1	chr9	119971165	119984658	5130.25	0.988883	0.0315113	15.0059	22.6812	21.7305	23.5228	47.7405	49.4573
Myrip	chr9	120304072	120474834	413.642	-5.58922	4.24952e-45	2.64099	3.14321	2.96694	0.0128764	0.0303066	0.0431871
1700048O20Rik	chr9	121937274	121947016	211.568	-2.64765	7.15306e-10	4.13465	2.63298	2.63259	0.398166	0.273334	0.36168
Fam198a	chr9	121950987	121980208	21.8194	-1.748	0.0143365	0.238514	0.124471	0.143205	0	0.00646075	0.0207148
Abhd5	chr9	122351615	122381523	6853.15	0.626542	0.0335555	26.076	30.5747	29.2856	33.9896	43.5757	46.2369
Ppp1r14c	chr10	3366149	3464975	269.738	-3.04518	2.27585e-09	4.65546	2.15729	1.78668	0.129567	0.209657	0.315737
Akap12	chr10	4266328	4359471	197553	0.676707	0.0116644	419.98	386.981	365.809	634.135	518.239	527.22
Gm5512	chr10	4403170	4429166	252.865	-0.857022	0.039812	1.37948	1.66022	1.85176	0.735181	0.693517	0.770553
Lrp11	chr10	7589799	7625477	5834.37	0.639318	0.00955102	21.6965	23.1907	21.5542	28.219	33.8461	34.2736
Ust	chr10	8204752	8518825	2469.6	1.47626	1.04184e-05	5.91472	3.71027	3.46911	12.6671	13.0823	12.7515
Sash1	chr10	8722218	8886070	43143.8	0.737849	0.0216597	67.2599	81.4652	76.9861	91.218	129.158	138.564
Stx11	chr10	12939982	12964259	1686.63	1.11756	0.0168057	4.1457	9.89281	9.16033	13.9389	15.5704	15.4607
Plagl1	chr10	13090787	13131695	1071.15	1.81465	0.000195556	0.6987	1.73083	1.78613	6.0762	3.61189	3.87488
Cited2	chr10	17723227	17725674	34298.5	0.759834	0.00715793	178.821	245.212	241.248	317.384	337.04	334.911
Abracl	chr10	18011259	18023252	15713.5	1.42589	4.05484e-07	142.721	192.771	191.321	471.287	388.922	361.264
Hebp2	chr10	18540122	18546076	376.771	-5.31019	6.2788e-25	9.14695	3.90619	3.75673	0	0.0125934	0.0807553
Il20ra	chr10	19712586	19760053	214.834	1.74324	1.20651e-05	0.70221	0.74349	0.648994	2.76047	1.95837	2.1792
Map3k5	chr10	19934525	20142750	3889.17	-0.950245	0.00840201	17.9896	14.3241	13.6056	8.42127	5.49486	5.74394
H60b	chr10	22273473	22288848	297.756	-2.6643	1.44512e-09	12.0518	6.74886	6.33038	0.773723	1.01171	1.21643
Gm10825	chr10	22402812	22407470	20.3292	-1.46256	0.0494207	0.149842	0.13246	0.0830366	0.0179764	0.0105776	0.0226096
Eya4	chr10	23104167	23349903	3501.85	2.06153	1.33733e-06	3.48632	6.07096	5.3491	28.4872	13.3969	13.8664
Ctgf	chr10	24595441	24598682	113154	3.16118	2.30868e-22	135.993	127.475	125.843	883.412	1701.34	1653.61
Epb4.1l2	chr10	25359797	25523518	14611.3	0.854493	2.83847e-05	39.4047	38.4544	35.5446	60.365	65.019	65.0252
Arhgap18	chr10	26772511	26918648	3535.77	-1.32071	0.00206444	30.4852	17.8006	16.4337	9.4113	5.90026	5.63765
Themis	chr10	28668359	28883818	547.045	3.49724	6.8598e-10	0.0750074	0.0918088	0.0806875	0.718763	4.36829	4.70257
Tpd52l1	chr10	31332379	31445921	609.195	1.68643	9.68844e-05	2.36336	3.91352	4.61127	8.64673	13.6309	14.2637
Fam26e	chr10	34091351	34096519	635.642	1.2001	0.0156313	1.98878	4.82606	4.19169	6.5117	8.91564	8.62182
Dse	chr10	34151392	34207551	2716.27	0.693146	0.00311507	8.06974	8.27548	7.80802	12.1958	11.1813	11.664
Frk	chr10	34483399	34611230	4273.31	-1.00426	0.0003079	19.7824	21.0718	18.8569	7.14925	9.45008	10.5869
Fyn	chr10	39369798	39565374	19468.3	0.85991	2.57448e-05	58.4166	66.0965	63.0693	101.07	102.663	100.178
E130307A14Rik	chr10	39621410	39732007	474.022	-1.01852	0.00189562	5.85771	6.97614	6.9421	2.4812	3.05004	2.78082
G630090E17Rik	chr10	39946911	39960153	64.5447	-2.45925	2.62589e-05	0.764849	1.49527	1.38375	0.0917584	0.0404939	0.129834
Slc16a10	chr10	40033534	40142254	2105.37	-1.34705	5.2403e-07	8.31265	7.18504	7.07171	2.86199	2.15365	2.48994
Mical1	chr10	41476313	41487030	3579.14	0.635312	0.0124786	13.4524	12.6679	12.0332	16.7277	19.5168	19.798
Cd164	chr10	41519499	41531042	120539	0.704294	0.00931183	537.697	543.535	499.902	875.462	687.468	701.386
Ccdc162	chr10	41538848	41606595	952.566	2.86442	1.07789e-15	1.1617	0.793701	0.837765	9.74427	6.27414	5.99456
Sesn1	chr10	41810573	41908436	4124.91	-0.86757	0.000586069	28.7344	25.2937	23.6984	11.7469	13.2621	14.2817
Armc2	chr10	41914989	42018382	50.0261	-1.41635	0.0309447	0.30987	0.219082	0.24201	0.0756229	0.0395533	0.058125
Lace1	chr10	42312584	42478565	3185.26	-0.740576	0.00346868	28.3426	25.4661	23.523	13.0622	14.4531	14.9455
Sobp	chr10	43002499	43174530	843.221	2.02951	0.000151809	0.344182	1.22365	1.32485	3.55839	4.86381	5.20853
Aim1	chr10	43950306	44004846	17081.2	0.871632	0.0208241	27.3341	25.3073	24.4314	55.8743	32.6063	34.1618
Prdm1	chr10	44437173	44458748	64.9297	-3.29312	7.57932e-09	0.325336	0.480766	0.469476	0.0157074	0.00924241	0.00493893
Prep	chr10	45067213	45158995	12717.5	0.678185	0.0304228	60.2818	57.7936	56.2272	98.9861	72.4344	72.3657
Ros1	chr10	52045925	52195244	41.7874	1.79982	0.00978564	0.0279029	0.0187842	0.00300159	0.0828504	0.208001	0.229249
Slc35f1	chr10	52690500	53111622	2640.79	-0.989881	1.87044e-05	12.0467	11.6061	11.4089	4.76353	5.48492	5.71729
Fam184a	chr10	53633144	53750909	994.433	-8.10921	1.22607e-81	8.07738	8.97481	8.19414	0.00517448	0	0
Man1a	chr10	53906032	54075796	1717.22	-0.666635	0.00953559	9.46788	8.54362	8.58543	5.06118	4.66347	5.20885
Smpdl3a	chr10	57794543	57811830	398.024	1.51928	0.0234804	0.368972	2.23811	2.26985	3.91437	6.87623	6.99015
Lims1	chr10	58323465	58424691	25149.9	0.839668	0.000319729	57.5977	64.4087	59.055	104.421	88.8675	90.7579
Sh3rf3	chr10	58813358	59138916	240.192	-3.81822	5.4875e-18	1.67894	0.989976	0.929937	0.042427	0.0416076	0.0667024
P4ha1	chr10	59323295	59373304	45780.3	0.809969	0.0122914	147.958	119.88	117.09	248.319	178.958	185.507
Chst3	chr10	60181527	60219260	3225.6	1.13199	0.00788082	3.73352	6.87298	6.26607	8.37365	13.6717	13.7621
4632428N05Rik	chr10	60346850	60372684	403.032	-1.20618	0.0125573	2.58243	1.4583	1.34315	0.552525	0.809059	0.801027
Unc5b	chr10	60762594	60831581	43959.2	1.74278	1.82008e-18	52.6111	56.4269	60.2869	159.894	184.605	183.981
Adamts14	chr10	61197111	61273438	3347.95	-1.17721	0.000111244	16.7102	12.9652	13.6723	4.70007	6.49089	6.77364
Ppa1	chr10	61648620	61674165	12998.5	0.657191	0.0203852	130.986	124.675	123.935	204.74	161.82	160.948
Aifm2	chr10	61715262	61739260	5079.13	-0.667571	0.0159964	32.2659	27.2937	27.9558	14.8445	18.3783	18.1737
2010107G23Rik	chr10	62107655	62111013	901.553	-0.970528	0.0113274	9.65141	13.1579	14.0783	4.09728	6.18357	5.67309
Tspan15	chr10	62185395	62231218	2410.1	-3.43206	2.23616e-32	18.308	23.7166	21.7587	1.70657	1.02752	1.32636
Pbld2	chr10	63024511	63058812	275.808	-0.861324	0.0483276	2.99817	2.6094	2.2908	1.0631	1.51218	1.3836
Zfp365	chr10	67886104	67912662	1074.44	1.39603	0.0013409	1.32434	2.88472	2.84403	5.67995	5.33389	5.68854
Bicc1	chr10	70925095	71159634	104078	0.538527	0.0270079	439.443	468.561	452.232	626.207	533.433	574.841
Pcdh15	chr10	73821866	74649732	13.2478	-1.65943	0.0197	0.0284181	0.0260877	0.0250119	0	0	0.001608
Rab36	chr10	75037088	75054100	1829.52	-0.699782	0.00474077	14.495	14.362	14.2106	7.27854	7.52816	9.13486
Adora2a	chr10	75316876	75334792	117.796	-1.4496	0.0259374	1.03096	1.22792	1.50999	0.117737	0.341772	0.493608
Lrrc75b	chr10	75550124	75560330	6765.14	2.3316	8.81649e-06	2.07811	9.10494	9.04329	40.3364	36.6212	36.6191
Ggt1	chr10	75568661	75586191	678.191	1.52099	0.0057569	0.98601	3.15347	3.41003	6.33879	7.83533	7.69722
Chchd10	chr10	75935572	75937734	8717.79	-3.77422	6.16993e-68	289.57	272.666	288.979	18.5419	15.2744	15.1856
Itgb2	chr10	77530347	77565674	87.098	-2.2297	0.000108684	0.84422	0.922924	0.985769	0.049991	0.13447	0.152698
Icosl	chr10	78069367	78079525	990.22	0.81257	0.00236911	4.21585	4.18211	4.42193	7.13289	6.48601	6.62323
Pdxk	chr10	78436746	78464948	6047.46	-1.56991	6.90959e-17	29.8048	29.6519	29.0876	8.38994	8.48998	9.41181
Casp14	chr10	78711994	78718293	41.3876	2.18988	0.00104914	0.0442963	0.0298202	0.0190603	0.736548	0.18574	0.308794
Slc1a6	chr10	78780495	78814825	1939.98	4.68542	1.44224e-26	0.504163	0.7875	0.584878	39.3618	15.2104	13.0074
Cdc34	chr10	79682194	79688398	6277.21	0.535129	0.0399692	61.2187	70.737	72.8384	82.4671	96.1375	87.5991
Lppr3	chr10	79860474	79874634	5107.29	-1.3884	0.000232977	22.8102	33.9614	37.7469	6.92303	11.1068	11.6539
Prtn3	chr10	79879666	79883172	317.088	-1.89341	0.000771175	5.27982	12.4928	13.5808	0.884996	2.13257	2.09367
Cnn2	chr10	79988599	79995400	93583.9	1.42268	1.69719e-05	492.783	393.998	407.208	1409.65	896.292	882.597
1600002K03Rik	chr10	80172943	80175119	921.569	1.22426	0.00372273	8.85039	15.9451	18.6658	30.4233	30.741	29.0242
Efna2	chr10	80179481	80190010	492.158	1.60679	3.00552e-05	1.26948	2.07673	2.26213	5.00669	5.20348	5.99551
Pcsk4	chr10	80321282	80329473	375.938	-1.92571	1.097e-07	4.44397	3.66816	3.5434	0.666672	0.947209	1.02256
Reep6	chr10	80330144	80336441	635.276	-0.997184	0.00551101	8.30749	5.68913	5.95038	2.87933	3.36461	2.85635
Mex3d	chr10	80380354	80387651	8671.88	0.629674	0.0216614	30.1904	38.3326	38.211	49.172	48.4611	45.5201
Atp8b3	chr10	80519584	80539124	43.1136	-1.50199	0.0226711	0.280901	0.299412	0.196412	0.0417032	0.0708896	0.0582796
Mob3a	chr10	80685252	80701820	4254.8	0.938781	0.00130847	18.0296	17.5768	17.6912	36.2608	26.9431	26.6103
Gng7	chr10	80948623	81014925	1035.23	-1.47587	4.60365e-07	8.34309	6.33784	6.2608	2.06439	2.31243	2.41257
Diras1	chr10	81019589	81025377	35.7949	-2.24111	0.000438315	0.396045	0.372946	0.334743	0.0209992	0.0494247	0.0176076
Matk	chr10	81252934	81262981	162.221	-1.63063	0.0129704	0.780954	2.86766	3.30309	0.237154	0.485822	0.386656
Tjp3	chr10	81273187	81291581	678.725	-1.40984	2.67938e-06	4.64676	5.44245	5.13159	1.35772	1.73455	1.83842
Tle2	chr10	81575286	81590845	3509.33	-1.21387	1.72194e-05	28.487	23.386	25.1315	8.1888	10.6947	11.9416
Tle6	chr10	81590904	81600900	188.277	-2.38524	6.04419e-09	3.05408	2.18479	2.44748	0.314449	0.393926	0.42101
Ankrd24	chr10	81628539	81647612	1728.02	-1.06077	5.7165e-05	10.5851	10.825	10.7187	3.86657	4.53713	5.48859
Txnrd1	chr10	82833950	82897724	36545.8	0.8972	0.000261103	107.689	100.879	97.8963	192.461	158.044	161.503
Eid3	chr10	82866625	82867929	134.035	1.0482	0.038476	1.02938	0.923967	1.10733	2.42951	1.531	2.1094
1500009L16Rik	chr10	83722864	83762762	158.881	-1.54252	0.00130436	3.99528	2.87203	2.84661	0.701848	1.18857	0.88274
Nuak1	chr10	84371318	84440471	20953.4	1.10804	0.00108524	40.3265	43.5608	44.3852	63.8429	107.689	109.048
Ckap4	chr10	84526304	84533888	17981.7	0.688614	0.00129822	74.9242	80.2891	80.0569	115.736	110.241	110.501
Tcp11l2	chr10	84576946	84614355	5029.95	-0.836889	0.0496192	41.8869	50.4146	47.3359	14.6396	28.4531	28.3849
Btbd11	chr10	85386813	85660292	507.278	-5.8878	8.17297e-47	3.35339	2.28395	2.18976	0.0205936	0.0161568	0.0172676
Syn3	chr10	86048745	86498896	770.11	-0.833243	0.014962	1.35021	1.4523	1.43932	0.561137	0.727413	0.857773
Timp3	chr10	86300411	86349505	262196	1.01376	0.0018548	691.437	518.754	479.143	1279.91	920.914	1009.22
1810014B01Rik	chr10	86685526	86689954	354.957	-0.900619	0.0141525	4.2704	5.62093	5.04631	2.107	2.24201	2.31681
Dram1	chr10	88322803	88357075	1419.95	1.62513	1.27345e-09	3.42097	4.66377	4.17862	10.5509	12.4423	12.327
Apaf1	chr10	90989310	91082743	6196.22	0.919488	0.0028544	9.41999	11.8449	11.5834	21.1	15.6162	16.0586
Cdk17	chr10	93160875	93241342	9624.67	0.572612	0.019849	34.2217	37.4807	33.6971	49.7991	44.5611	43.3909
Fgd6	chr10	94036000	94145339	1542.18	0.828348	0.00480812	2.5159	2.07392	1.87516	3.75803	3.39989	3.7359
Cep83os	chr10	94673492	94688613	748.444	-0.814634	0.00418896	4.00533	3.87759	3.53502	1.81407	1.96615	2.03916
Plxnc1	chr10	94790865	94944578	1162.27	1.05297	0.00119478	1.39529	2.07858	2.00547	3.2842	3.17184	3.65264
Socs2	chr10	95411489	95416857	8048.26	0.835481	0.000403873	33.2879	37.6409	35.8746	51.7192	61.5421	63.0005
Galnt4	chr10	99108134	99113247	3730.33	0.656348	0.0058218	8.76846	10.1237	9.51067	13.5195	12.9511	13.0823
Tmtc3	chr10	100443901	100487347	14402.6	0.865708	0.000796452	24.2391	27.4793	24.4195	46.3288	36.091	38.3474
Mgat4c	chr10	101681486	102391468	87.0538	1.42159	0.0207272	0.0867868	0.111981	0.228729	0.506792	0.394235	0.286295
Tmtc2	chr10	105187663	105574479	949.02	1.57231	0.000286054	0.841037	1.6626	1.62929	3.03056	4.64359	4.69091
Gm15663	chr10	105574550	105583870	180.284	1.30199	0.0098562	0.36094	0.578533	0.610143	1.0143	1.41137	1.52445
Ptprq	chr10	107517359	107720027	33564.9	2.67311	1.77193e-23	15.5072	23.6528	23.2251	122.079	121.092	127.909
Ppp1r12a	chr10	108162399	108277575	14661.3	0.688536	0.0258104	55.8904	53.7212	49.6714	90.9944	64.9929	69.7862
Pawr	chr10	108332188	108414391	20377.8	1.11665	4.80965e-05	95.9341	135.067	127.261	209.122	250.797	244.682
E2f7	chr10	110745464	110787384	2059.42	1.7073	0.000101005	2.73033	2.25102	2.47461	12.2687	5.31933	5.31888
Csrp2	chr10	110920175	110939514	4612.53	2.9384	1.14161e-28	14.6113	20.199	22.0648	127.9	154.818	139.119
Glipr1	chr10	111985447	111997264	7575.66	1.63209	2.49454e-10	59.9278	50.9703	46.2584	174.745	148.125	135.86
Atxn7l3b	chr10	112925427	112929026	24955.6	0.694009	0.0166418	74.559	100.271	96.7967	134.567	118.743	122.793
Ptprb	chr10	116301373	116389538	11783.8	3.01915	1.17911e-08	0.620637	3.3884	3.19458	24.5504	29.7436	31.398
Lyz2	chr10	117277540	117282272	41.3207	2.39386	0.000107592	0.0781492	0.109604	0.105084	0.870164	1.11506	1.45925
Lyz1	chr10	117287794	117292868	24.5821	1.77891	0.0107503	0.0816242	0.0732656	0.0351221	0.517039	0.551421	0.467402
Cpm	chr10	117629499	117687352	908.595	1.38931	0.014891	1.60199	1.15963	0.996349	1.82949	6.23675	6.11132
Mdm2	chr10	117688874	117710758	16689.9	0.764629	0.00214428	58.8208	73.2491	70.2355	94.5783	105.031	110.037
Grip1	chr10	119454033	120087260	1101.9	0.967434	0.000654887	1.88498	1.97371	1.80898	2.98058	3.72568	3.96576
Msrb3	chr10	120781100	120898971	18134	1.26583	3.15587e-10	45.6514	48.7713	46.772	107.648	97.0114	98.9253
Tbc1d30	chr10	121263819	121311189	186.216	1.40653	0.00259828	0.293718	0.203426	0.273052	0.567058	0.832048	0.961478
Ppm1h	chr10	122678761	122945793	8044.69	-0.798531	0.00494134	20.7196	25.5008	23.8876	9.81984	12.6571	13.2811
Fam19a2	chr10	123264075	123741204	45.0332	-1.53655	0.0246997	0.362847	0.190991	0.159021	0.053204	0.0365236	0.0501874
Slc16a7	chr10	125227484	125328535	352.991	0.867067	0.0364897	1.75861	1.49424	1.58873	2.33205	3.37085	3.34756
Lrig3	chr10	125966218	126015359	8100.92	-0.610649	0.0337206	45.0445	35.7852	35.0993	23.8003	22.5567	22.4255
Agap2	chr10	127078906	127093170	246.025	-1.28572	0.0298605	1.59812	0.604549	0.552017	0.326505	0.303122	0.310274
Ddit3	chr10	127290792	127296288	3007.55	-0.968264	0.00779034	88.2702	63.951	66.9503	26.2823	39.5459	41.704
Nxph4	chr10	127525472	127534559	437.607	-1.09038	0.0133606	6.91651	5.46403	4.9204	1.73276	3.01565	2.79325
Ankrd52	chr10	128377123	128394006	32611.4	0.690093	0.0146386	62.8706	60.9082	59.8639	101.921	76.7708	81.641
Myl6	chr10	128490860	128493825	140869	1.15393	4.46779e-06	2240.15	2304.91	2412.94	5307	4320.09	3932.23
Esyt1	chr10	128510249	128525859	38028.7	1.4253	3.01146e-06	90.2252	85.7017	87.4362	272.842	179.033	177.013
Dgka	chr10	128720135	128744056	2661.2	0.711576	0.00159743	11.489	11.9599	12.1064	16.937	17.9909	18.0032
Itga7	chr10	128933812	128958284	6933.08	1.17531	0.00327981	16.8135	15.4929	16.9595	24.0694	47.9273	49.5342
Limk2	chr11	3343296	3409238	10272	0.762386	0.00451888	24.8383	24.276	24.5418	32.8241	43.3628	43.8192
Smtn	chr11	3517521	3539292	63296	1.51842	3.1189e-09	132.677	155.06	168.501	441.246	343.127	355.755
Mtfp1	chr11	4091480	4095431	756.759	-1.65318	4.58607e-09	15.1775	12.249	12.6669	3.39677	4.41093	3.46199
Sec14l2	chr11	4097039	4118729	3001.2	-0.986263	0.00049597	28.6891	24.2609	23.9195	9.97704	12.8259	13.3518
Camk2b	chr11	5969665	6065748	1277.55	-1.20175	0.0259463	8.77391	6.13461	5.94561	1.28052	3.4065	3.88137
Nacad	chr11	6597822	6606054	4252.73	0.719415	0.044515	12.0158	9.02565	9.48882	18.7265	13.499	13.6443
Igfbp3	chr11	7206090	7213923	121.639	-4.54349	3.02775e-17	2.11414	1.32835	0.991567	0.00836986	0	0.0210541
Zpbp	chr11	11280039	11462419	46.2983	-2.21533	0.000200406	0.343734	0.427851	0.317766	0.0372105	0.0375345	0.0334293
Grb10	chr11	11930498	12037420	8311.37	-4.63957	1.31406e-67	59.0541	44.9165	43.2795	1.29974	1.60884	1.90885
Egfr	chr11	16752202	16913907	20761.6	1.11664	0.00445586	35.265	29.5513	27.8564	85.6522	47.1241	47.557
Cnrip1	chr11	17051933	17079372	82.2195	2.78536	3.09228e-07	0.0939288	0.120443	0.173214	1.08903	1.75047	1.98775
Meis1	chr11	18880427	19018969	198.138	-4.92963	6.54228e-22	2.5326	1.30631	1.18788	0.0118798	0.0139805	0.00747083
Slc1a4	chr11	20302179	20332713	8684.87	1.09725	1.62797e-05	24.8116	20.9925	20.5964	48.7136	40.2585	42.2472
Peli1	chr11	21091323	21150327	4284.59	0.588622	0.0150454	15.2171	17.7051	16.3885	22.357	21.472	21.5615
Mdh1	chr11	21556691	21571934	53576.1	-0.598505	0.0124556	583.794	517.248	506.14	326.662	311.527	312.28
Efemp1	chr11	28853204	28926743	20.6074	-1.70105	0.0160722	0.517287	0.125183	0.152754	0.0100389	0	0
Pnpt1	chr11	29130750	29161828	9469.03	-0.863567	0.010031	87.7358	66.0061	61.4191	40.4551	30.5471	31.649
Rtn4	chr11	29692897	29744414	101066	0.566335	0.0195948	184.311	224.356	209.748	270.959	274.426	256.956
Stc2	chr11	31359440	31370061	21502.3	0.901158	0.00383328	108.196	159.013	165.737	230.884	236.67	236.669
Rhbdf1	chr11	32209584	32222293	11967.4	0.588678	0.0209043	48.2581	57.0072	59.9548	70.6366	74.4435	75.2233
Ubtd2	chr11	32455371	32518709	6664.36	0.95351	0.000636785	22.3537	27.2892	25.0868	48.5498	38.3966	37.433
Stk10	chr11	32533265	32624595	8240.51	0.709635	0.0143079	21.3429	18.9591	18.7903	33.5133	25.7413	27.2932
Fgf18	chr11	33116977	33147400	2155.04	1.59996	0.00448705	3.84355	14.3261	13.6932	23.2504	42.6435	40.2556
Ranbp17	chr11	33211793	33513746	882.793	-0.914362	0.00764272	3.18234	4.46661	4.29977	1.84033	1.55971	1.63682
Nudcd2	chr11	40733660	40740046	9030.8	0.610239	0.0078369	69.9365	80.869	76.0746	103.268	102.413	100.506
Ccng1	chr11	40748551	40755286	42970.9	0.865944	0.0423339	94.9456	190.97	175.972	211.883	265.36	273.452
Pttg1	chr11	43420247	43426248	2331.89	1.05247	0.00664453	14.6386	13.0649	12.8457	34.4338	20.0814	19.9977
Ccnjl	chr11	43528748	43586999	4378.36	0.777662	0.0268735	20.4451	18.3036	17.8275	36.4571	25.1988	23.8092
Adra1b	chr11	43774604	43901237	915.313	0.842566	0.00431699	3.02208	2.81915	3.05787	5.35189	4.25503	4.72054
Ebf1	chr11	44618099	45008096	1438.64	-1.72571	3.64356e-07	8.27976	5.82193	5.68614	1.39332	1.9333	2.15312
Adam19	chr11	46054501	46147347	82.2107	1.74073	0.00319836	0.0960955	0.0323456	0.0620235	0.358249	0.291013	0.239247
Irgm1	chr11	48865248	48871346	8096.53	0.771177	0.00505497	40.9309	46.9336	46.4943	59.2801	78.9862	76.221
9930111J21Rik1	chr11	48946149	48979381	712.751	2.65102	1.18111e-09	0.529236	0.767743	0.71883	2.96297	6.80568	6.92755
Ifi47	chr11	49076586	49096987	262.545	1.6642	0.00226835	0.66682	0.955356	1.02631	1.75657	4.56453	4.45692
Olfr1384	chr11	49513617	49514651	73.6007	1.59268	0.0104118	0.259634	0.560209	0.623044	1.91741	1.74468	1.29281
Rasgef1c	chr11	49901834	49980223	60.5218	-1.36959	0.0241659	0.745421	0.660827	0.613776	0.154842	0.257255	0.148927
Rnf130	chr11	50025330	50125719	11338.5	-0.571093	0.00808971	26.894	29.3217	26.7444	15.8628	16.984	16.7159
Adamts2	chr11	50602084	50807573	1861.32	0.941749	0.0389522	1.79385	2.48207	2.74413	5.26338	2.97125	2.79062
Zfp879	chr11	50832030	50841552	549.096	-0.858591	0.00726156	5.29115	4.96643	4.12612	2.22018	2.58285	2.32345
Col23a1	chr11	51289919	51583925	1030.07	-2.21977	5.52872e-06	4.16664	6.36006	6.17621	0.360798	1.053	1.12086
Hnrnpab	chr11	51600099	51606881	74863.2	0.525904	0.0237336	394.299	412.749	385.437	538.792	511.604	469.334
Jade2	chr11	51813455	51857481	9465.64	-0.759551	0.0122547	37.842	27.8233	26.7669	16.1637	17.2199	17.5146
Olfr1372-ps1	chr11	52154875	52157907	231.461	1.22037	0.0470639	0.537298	1.63817	1.67113	2.62426	3.19714	3.14069
Slc22a5	chr11	53864541	53891703	4903.49	-0.654065	0.00480812	30.1816	34.3338	33.7764	17.997	17.5539	18.471
P4ha2	chr11	54100923	54131667	12358.1	0.633341	0.0378249	61.3889	72.7728	74.6146	81.9573	111.78	107.029
Gpx3	chr11	54902853	54910382	44378.9	-7.0654	2.57535e-49	1422.65	507.836	504.027	0.606304	2.02955	1.79628
Anxa6	chr11	54978961	55033471	84173.4	0.654364	0.00559135	370.18	433.791	438.96	582.974	571.695	561.287
Ccdc69	chr11	55049737	55078131	80.8245	1.76837	0.0123045	0.0291063	0.293914	0.36007	1.1091	1.8646	2.04715
Sparc	chr11	55394158	55420080	277966	1.42775	3.87658e-08	760.862	1064.72	1063.96	2218.61	2361.35	2394.19
Sh3bp5l	chr11	58330706	58347728	14758.3	0.629491	0.00694334	55.3873	63.0697	65.4357	82.0396	85.3895	85.6742
2810021J22Rik	chr11	58867239	58884338	1242.64	-1.072	0.00067402	6.70353	5.13895	4.56374	2.42329	2.06509	2.48033
Wnt9a	chr11	59306929	59333552	3513.35	1.03095	0.000352654	9.33586	13.1284	13.1226	21.3878	20.4939	21.8797
Rasd1	chr11	59963180	59964942	79.1172	-1.83697	0.00473716	2.15622	0.763222	0.579875	0.190546	0.239188	0.127817
Lrrc48	chr11	60353379	60394333	295.222	-1.57563	2.13967e-05	3.6567	4.60163	4.26839	0.924054	1.25575	1.24523
Shmt1	chr11	60788896	60811265	1825.46	-1.06573	0.0178335	26.0512	15.0691	14.1787	9.63067	6.20845	6.19959
Epn2	chr11	61517248	61579687	15703.5	-0.607995	0.0411042	80.0367	61.5052	59.8348	41.1652	38.7619	41.026
Specc1	chr11	61956762	62223013	16301.2	1.1429	1.62234e-06	21.7095	24.4354	23.9259	50.9143	42.0289	42.462
Cenpv	chr11	62524943	62539261	1380.9	-1.19644	0.00336209	22.748	39.1698	41.7225	9.46845	13.2829	12.953
Trim16	chr11	62820252	62842948	1428.92	1.40624	2.63436e-06	2.8941	3.72889	3.21019	9.12839	6.73569	6.96784
Fbxw10	chr11	62847122	62877462	113.169	-2.24952	7.48954e-05	1.42832	0.642442	0.561799	0.093415	0.0952754	0.164488
Pmp22	chr11	63128981	63159547	336.832	-2.99803	1.65158e-17	4.52178	4.01933	4.13693	0.460577	0.357937	0.273247
Hs3st3a1	chr11	64435331	64522835	4159.17	0.916147	0.00279808	10.3123	13.9092	12.8838	17.7472	23.0137	24.4325
Tmem220	chr11	67025153	67035312	519.554	-0.750726	0.0491322	7.42394	5.77521	5.57698	3.57594	2.89678	3.34239
Gas7	chr11	67532997	67688992	33.5926	-2.34272	0.000462299	0.24371	0.0534311	0.0602679	0	0	0
Cfap52	chr11	67924805	67965642	199.906	-1.03331	0.0469357	2.06415	2.17912	2.05898	1.04007	0.557348	0.619026
Ntn1	chr11	68209363	68386826	68415.4	0.97866	0.0369326	76.5358	175.594	173.293	211.26	263.418	278.513
Pik3r5	chr11	68432124	68497846	582.896	-3.9884	1.21371e-16	6.45134	2.03928	2.17921	0.107747	0.1268	0.117841
Chd3os	chr11	69340768	69342647	324.789	-3.72992	3.7922e-19	6.74434	4.77992	4.7826	0.160848	0.297456	0.361258
Dnah2	chr11	69420808	69549108	120.535	-3.26673	1.20671e-09	0.349607	0.209655	0.20263	0.0164062	0.00877604	0.00375177
Tnfsf12	chr11	69686239	69696098	784.031	-0.677678	0.0229695	9.97193	8.98634	9.07473	4.92278	5.56607	5.35691
Plscr3	chr11	69846371	69852058	9898.97	0.599605	0.0101017	38.5501	42.5033	44.4295	57.0378	55.0511	55.6634
Kctd11	chr11	69878263	69880985	2513.12	0.706312	0.00232609	11.0993	12.0363	11.7684	17.2104	17.1166	16.5179
Ybx2	chr11	69935898	69941599	131.311	-1.90198	0.000104262	1.92777	2.7111	2.67031	0.326713	0.461382	0.575287
Slc16a13	chr11	70216791	70220994	3213.38	0.719495	0.0317647	12.6699	18.4501	18.647	24.2635	22.9497	23.0632
Pfn1	chr11	70651846	70654650	76472.9	0.719016	0.0117668	1124.38	1015.07	1070.65	1837.98	1450.36	1379.62
Kif1c	chr11	70700547	70731970	64470	0.675243	0.0060845	115.479	124.162	126.024	187.524	160.55	160.928
Wscd1	chr11	71750702	71789646	82.8218	-4.2832	1.05936e-14	0.837199	1.0155	1.29004	0	0.00878502	0.00938901
Fam64a	chr11	72042501	72047370	4101.21	0.82919	0.0498608	38.8085	24.4663	26.4425	65.3469	43.1845	41.2611
Smtnl2	chr11	72390113	72411713	3344.91	-0.946643	0.00175817	23.3975	31.2057	34.4057	13.164	12.0175	11.9326
Tax1bp3	chr11	73177082	73182046	26528.6	0.698017	0.00601646	211.304	253.287	259.193	320.565	371.953	366.721
Srr	chr11	74906358	74925798	2152.11	-0.575286	0.043699	12.6507	10.9243	10.1435	6.60309	7.0619	7.10959
Dph1	chr11	75177642	75190483	3103.64	-0.713667	0.00979104	33.9076	27.0044	27.3802	15.7352	16.0813	17.7982
Serpinf1	chr11	75410028	75422623	449.955	1.25999	0.0283645	1.68635	2.9777	3.74706	3.89904	9.27359	9.68749
Mir22hg	chr11	75461538	75466690	4231.95	0.750671	0.00916312	30.7191	28.5889	26.4916	38.5521	50.0272	52.5788
Myo1c	chr11	75651508	75674634	49126.9	0.761917	0.00627042	114.097	95.6157	96.5337	179.129	145.699	147.117
Fam101b	chr11	76019194	76027782	2519.15	1.94684	2.79074e-12	4.46427	4.9363	4.51128	13.8435	20.6554	20.267
Fam57a	chr11	76202055	76208257	764.732	1.32547	0.000459425	5.50691	9.01896	9.0531	19.4282	16.3718	15.9495
Nxn	chr11	76257225	76399141	34522.9	0.983517	4.22856e-05	127.781	149.137	148.769	268.886	234.229	228.97
Tmigd1	chr11	76904544	76916586	133.079	-3.16057	5.40142e-09	4.08181	2.13723	1.98404	0.074814	0.264129	0.112916
Coro6	chr11	77463912	77469501	580.288	-6.10241	1.03275e-36	17.478	7.21054	7.59293	0.0266135	0.0156598	0.0502092
Slc13a2os	chr11	78394484	78405657	404.844	-2.31651	8.22191e-06	1.75365	4.75287	4.81411	0.276129	0.570331	0.418175
Slc13a2	chr11	78397275	78422185	101.134	-2.08823	0.000117962	0.904832	1.63916	1.83517	0.177245	0.120761	0.26986
Sarm1	chr11	78472329	78497754	779.176	1.29459	1.41268e-05	1.29968	1.42234	1.53576	3.55826	2.64569	3.11134
Nlk	chr11	78567167	78697425	6861.51	0.505612	0.0322625	19.8609	22.7734	20.5595	25.5581	27.4506	27.817
Lgals9	chr11	78962978	78984924	932.9	3.11243	6.99821e-11	1.91405	0.642807	0.644311	19.885	13.3158	11.6379
Rhbdl3	chr11	80300911	80355986	2270.05	0.757614	0.0208241	6.71552	7.67011	7.96711	12.9841	9.50131	9.73827
Cdk5r1	chr11	80477045	80481179	736.908	0.963304	0.00479934	1.68344	2.26995	2.1226	3.09999	4.10781	3.86166
Ccl2	chr11	82035576	82037452	11716.8	-2.05489	0.00030602	423.702	391.767	429.025	17.3454	99.6753	95.1737
Ccl7	chr11	82045711	82047523	212.676	-1.92868	0.00207536	10.4935	4.78485	4.92116	0.383715	1.62564	1.64088
Dusp14	chr11	84048044	84068357	4262.47	0.688947	0.00262427	36.8797	37.461	37.1323	56.2751	52.2073	51.8774
Lhx1	chr11	84519378	84525534	697.526	1.13834	0.0401043	1.21653	3.57243	3.37664	4.92027	5.64161	6.19775
Mrm1	chr11	84813060	84819515	1911.33	-0.534357	0.0422722	15.3986	14.8544	15.04	9.5801	8.86586	8.96687
Dhrs11	chr11	84820727	84829003	2095.62	-0.58102	0.0351318	30.257	28.6	28.5774	15.6926	18.1797	19.7914
Ypel2	chr11	86936424	86993762	8250.16	-0.973628	0.026918	39.6799	36.5752	35.3614	10.1737	21.0406	22.8071
Ppm1e	chr11	87226905	87358994	78.2443	-1.36219	0.0130804	0.323744	0.322879	0.277904	0.0809153	0.0952232	0.0936285
Bzrap1	chr11	87760540	87785928	710.548	-4.7185	1.08733e-47	3.46261	2.52816	2.55224	0.0697767	0.0852733	0.0708836
Msi2	chr11	88339381	88718229	22892.4	-0.761109	0.0246997	66.8497	78.787	70.4753	28.2324	43.5599	44.8131
Nog	chr11	89300637	89302559	4036.6	2.10014	5.26383e-08	7.47817	15.274	15.4186	58.3719	44.5275	46.0642
Nme2	chr11	93949813	93956256	52013.7	0.647159	0.00148492	578.774	547.02	576.461	802.168	845.39	775.461
Tob1	chr11	94211453	94215492	6980.54	0.765239	0.0273626	30.6375	44.7384	40.7448	48.3742	66.3494	67.761
Cacna1g	chr11	94408390	94474198	50123.9	1.52401	8.67446e-18	51.1338	50.2515	51.8506	132.876	133	139.768
Spata20	chr11	94478903	94485310	65.7239	1.22076	0.0397782	0.19941	0.214788	0.248832	0.544729	0.557436	0.585832
Mycbpap	chr11	94501346	94521502	78.3443	-1.28377	0.033945	0.564233	0.862554	0.698004	0.146593	0.246449	0.228274
Sgca	chr11	94962776	94976327	76.0517	1.87273	0.000317023	0.23764	0.213305	0.281199	1.01138	1.16253	1.12413
Pdk2	chr11	95026257	95041371	6774.5	-0.964544	6.19217e-05	64.3527	67.4016	67.9891	26.1203	32.2271	33.7953
Hoxb9	chr11	96271329	96276593	33749	0.748185	0.00633678	130.776	177.962	170.236	228.254	238.038	240.174
Hoxb5os	chr11	96291036	96306910	1337.93	-0.651649	0.0401053	40.7705	50.8712	54.7938	24.6462	25.3736	29.6756
Snx11	chr11	96767548	96777555	4302.83	0.632137	0.00901522	20.1468	22.5508	22.9549	30.8291	29.5705	29.2131
Prr15l	chr11	96929323	96935647	109.512	-1.9142	0.000129435	1.91044	2.43271	2.62597	0.315142	0.459169	0.490738
Tbkbp1	chr11	97136170	97149712	260.008	-3.07548	8.33698e-14	2.91032	1.7508	1.93172	0.153217	0.266859	0.138749
Gpr179	chr11	97332108	97352073	28.4263	-1.84039	0.00743095	0.111314	0.0999149	0.0431075	0.0088138	0.0103723	0.00831407
Arhgap23	chr11	97450159	97502400	6440.88	0.781046	0.000249283	13.8001	15.0288	14.3845	22.6556	22.1335	21.3345
Srcin1	chr11	97509339	97575126	277.673	-4.97346	1.31473e-20	1.93612	0.688621	0.679359	0.00880367	0.00345346	0
Ppp1r1b	chr11	98348737	98357795	609.949	-4.22239	2.29735e-31	14.2796	9.69368	8.41386	0.441663	0.389821	0.293178
Grb7	chr11	98446833	98455373	164.247	-2.54058	2.35573e-09	1.8006	2.1846	2.25206	0.187594	0.260904	0.289567
Cdc6	chr11	98907888	98923942	3145.75	1.3274	0.000447357	7.26143	4.36198	4.76334	17.1783	12.1981	11.2376
Rara	chr11	98937695	98974942	4473.09	-0.704701	0.0185241	25.5599	18.8795	19.5098	12.2012	11.7734	11.8112
Igfbp4	chr11	99041259	99052643	105.296	-2.85076	9.791e-06	2.96869	0.347666	0.376339	0.0197862	0.0116425	0
Krt20	chr11	99428402	99438153	32.6096	1.51447	0.0417617	0.0107	0.0960425	0.0920818	0.285937	0.610682	0.639348
Krtap1-5	chr11	99579976	99581016	19.0829	1.90814	0.00645865	0.0397133	0.0668373	0	0.471674	0.670719	0.420212
Jup	chr11	100368855	100397790	28591.3	1.2191	2.21203e-10	53.1589	57.7938	59.4551	116.523	121.309	121.017
Acly	chr11	100476351	100528000	60022	0.662994	0.00387431	175.74	170.671	166.703	260.502	233.324	232.711
Ptrf	chr11	100956735	100970617	83944.7	1.09769	0.000192095	271.645	261.425	263.477	625.98	439.202	433.714
Cntnap1	chr11	101176116	101190720	1621.19	-2.89307	8.01566e-12	12.6949	5.26086	5.76091	0.629192	0.834688	1.08392
Ezh1	chr11	101191114	101226463	10517.3	-0.605892	0.0241487	53.3478	48.1084	46.0506	26.1138	30.2111	33.9808
Ramp2	chr11	101246333	101248250	896.815	-1.11221	0.000575532	27.4004	19.158	20.5079	8.83667	10.2337	9.19796
Wnk4	chr11	101260566	101277409	10247	-0.62447	0.0390625	43.1738	56.5012	57.0792	25.9136	29.2317	32.7722
Rundc1	chr11	101425084	101435665	4526.49	-0.519498	0.0408872	29.2838	25.39	26.25	16.9362	16.3698	17.7751
Mpp3	chr11	101999652	102026955	318.312	-1.67933	0.000670223	4.00397	1.85557	1.95071	0.760996	0.523818	0.59595
Fam171a2	chr11	102436980	102447663	4242.65	0.791414	0.0423339	12.8543	19.6413	19.2184	21.1713	32.8706	29.1994
Fzd2	chr11	102604430	102608058	7089.16	0.744996	0.0128113	20.0248	27.4045	27.7133	37.6503	37.1011	33.5085
C1ql1	chr11	102939263	102946461	5106.98	1.03934	0.028729	25.1258	59.153	56.9453	72.7675	99.92	91.2541
2410004I01Rik	chr11	102958299	102964154	56.5247	1.3203	0.0376154	0.411287	0.558612	0.419146	1.09266	1.61364	1.6168
Hexim2	chr11	103133338	103139908	987.955	-0.794164	0.0497614	13.0616	8.05199	8.9952	5.84576	5.03013	4.47997
Fmnl1	chr11	103171137	103198900	3275.15	-0.872381	0.00518649	19.5685	16.8527	17.2246	7.11915	9.68842	10.7395
Arhgap27	chr11	103331483	103363692	1942.69	-1.18121	4.68491e-05	7.57616	8.26568	8.73032	2.52129	3.57423	3.51382
Arf2	chr11	103966724	103985350	7489.77	0.575765	0.0325241	32.5311	38.478	38.6357	44.1843	51.538	52.3958
Itgb3	chr11	104607999	104670471	17114.2	1.30032	0.00163342	32.261	19.9507	20.5503	45.1685	83.4688	83.5003
Efcab3	chr11	105092218	105117537	17.4299	1.50254	0.043699	0.0473645	0.0132857	0.0254756	0.281273	0.248257	0.250585
Cyb561	chr11	105933703	105944147	4565.76	-0.598621	0.043699	38.5723	35.9167	35.082	18.5142	24.0242	24.9901
Ace	chr11	105967944	105989964	41.863	-2.20865	0.000399399	0.281231	0.149005	0.239501	0.0231956	0.0227477	0.014587
Scn4a	chr11	106318592	106349390	20.0897	-1.52841	0.0376154	0.0876365	0.0807693	0.0976398	0.0123911	0.0109367	0.0077924
Smurf2	chr11	106820063	106920715	17614.4	0.597296	0.0487873	37.0291	51.1084	47.0839	54.539	63.8671	64.3232
Cacng4	chr11	107734779	107794464	399.518	-2.014	4.09428e-12	10.8921	11.3261	10.7236	2.1187	2.39556	2.22064
Axin2	chr11	108920348	108950781	1595.44	1.64196	7.71427e-06	1.93996	3.55879	3.61029	8.78914	8.3492	8.51873
Rgs9	chr11	109225354	109298181	767.935	-2.6954	2.12274e-17	2.70181	2.67558	2.43763	0.376196	0.211489	0.286304
Slc16a6	chr11	109450855	109473596	94.2645	-2.17599	1.37075e-05	0.623009	0.575659	0.566702	0.0997476	0.0533571	0.0855383
Arsg	chr11	109473373	109573329	103.948	-3.36676	8.20499e-11	1.21655	0.723431	0.71977	0.0361223	0.0354247	0.0454323
Abca8b	chr11	109933405	109995816	310.975	-3.06789	2.72517e-10	2.22955	0.971366	0.78388	0.0893264	0.120695	0.0915436
Abca9	chr11	110100821	110168153	163.516	-3.01241	5.35394e-07	1.18278	0.528613	0.432386	0.0456523	0.0115125	0.00410133
Map2k6	chr11	110399121	110513637	1025	-1.27374	0.00336622	15.8684	8.39697	7.76009	4.29778	3.46117	3.81123
Kcnj2	chr11	111066163	111076825	1101.59	1.24696	0.0018355	1.55413	2.29661	2.03472	5.3424	3.22743	3.30776
Sox9	chr11	112782209	112787757	5271.46	-1.51061	1.46524e-07	34.6025	29.938	27.3532	7.65607	10.9244	11.1794
Sstr2	chr11	113619480	113625895	99.3302	-2.10904	0.000440113	2.417	0.983577	1.23939	0.123949	0.26256	0.296201
Cdc42ep4	chr11	113726849	113751815	6633.4	-0.580535	0.0261093	41.1183	36.2143	38.183	24.5331	21.3166	21.9444
Ttyh2	chr11	114675467	114720984	3895.06	-0.907232	8.56912e-05	25.7897	23.6396	22.7418	11.846	10.8644	11.165
Kif19a	chr11	114765388	114790575	19.0904	-1.69602	0.0151178	0.300771	0.0674927	0.0647094	0	0	0
Ush1g	chr11	115315191	115321918	229.608	1.31167	0.0158752	0.402248	0.800731	0.774689	1.18153	2.08568	1.97871
Hn1	chr11	115497352	115514370	22996.2	0.748827	0.00993844	205.186	198.056	214.77	361.117	276.384	265.192
Slc25a19	chr11	115614180	115628295	3680.9	-0.71312	0.00351541	27.4852	26.6392	27.4183	13.3089	15.9379	15.9749
Acox1	chr11	116171882	116199045	12787.9	-0.774732	0.00530697	73.668	57.5825	54.3413	32.2755	33.5809	34.305
Sphk1	chr11	116531910	116536675	1141.99	1.26791	0.00587431	3.27393	5.32835	5.79557	7.44215	14.4362	13.8836
Cygb	chr11	116645594	116654313	20.3845	-1.48451	0.0447529	0.274637	0.288261	0.171542	0.0350737	0.0309567	0.0330851
1810032O08Rik	chr11	116671659	116675798	1559.48	-0.923872	0.000527952	18.6448	14.9441	16.0409	7.47151	7.72069	8.67631
Mxra7	chr11	116803399	116828046	8934.59	-0.805004	0.0423339	115.047	110.438	102.819	38.5679	73.0804	66.8236
Sept9	chr11	117199660	117362325	13118.8	-1.01253	0.00288097	83.2964	55.2488	54.5389	25.4543	32.6072	33.4319
Tha1	chr11	117867948	117873526	955.786	-0.865838	0.0130369	10.4601	11.3711	12.7373	4.32111	6.11792	6.48266
C1qtnf1	chr11	118428456	118451782	1205.25	-1.23929	0.000631518	7.86005	4.73762	4.84211	2.22981	2.02263	2.43475
Gaa	chr11	119267966	119285698	43668.9	-1.10452	0.000222683	268.272	253.927	262.242	82.9733	124.689	129.815
Actg1	chr11	120345689	120348484	637232	1.26574	0.000449721	3477.72	2691.93	2740.86	8956.21	5371.9	5326.19
Arhgdia	chr11	120577234	120581620	71636.7	0.573568	0.031987	340.098	340.676	361.559	510.651	418.689	422.916
Pcyt2	chr11	120610086	120617890	6618.65	-0.861982	2.03643e-05	75.2886	77.251	81.6679	36.7237	37.6465	38.9039
Lrrc45	chr11	120713952	120721127	5450.65	-0.533354	0.0218329	44.7478	41.6839	42.6797	25.6921	25.3034	29.809
Cbr2	chr11	120729484	120732021	2112.54	1.62007	5.02083e-06	17.4754	13.3212	13.8815	58.3548	35.3144	36.5086
Ccdc57	chr11	120826541	120932872	1652.55	-0.558673	0.0481994	8.86345	10.1293	10.7928	5.58912	5.39959	6.58224
Fn3k	chr11	121434952	121450490	474.425	-2.19655	2.29343e-07	2.70575	3.51967	3.36432	0.304853	0.678881	0.613479
Metrnl	chr11	121702426	121717389	9466.44	0.612035	0.00943964	52.9159	47.9647	45.4556	67.3135	74.4505	66.2781
Rab10	chr12	3247427	3309969	38628.4	0.624267	0.0107556	128.79	160.319	150.349	194.344	200.328	204.289
Kif3c	chr12	3365131	3406494	12564.2	0.575589	0.00661316	23.853	24.3036	24.9068	32.2658	32.7033	33.1239
Dnmt3a	chr12	3806979	3914443	13061.8	0.873454	0.00406324	12.8697	17.5728	16.828	22.0645	28.2755	29.4157
Adcy3	chr12	4133396	4213524	164.688	-2.19871	2.19974e-05	1.36217	0.661308	0.624643	0.112351	0.142388	0.163047
Klhl29	chr12	5077465	5375682	5183.14	-0.940126	0.00014638	17.782	14.6413	14.296	7.10021	7.17813	7.97807
2810032G03Rik	chr12	5376501	5416132	75.9246	-2.48816	1.69719e-05	2.46235	0.957753	1.43036	0.162474	0.133842	0.122609
Matn3	chr12	8947928	8972028	164.849	1.44527	0.014643	0.20555	0.553503	0.597012	1.13928	1.48438	1.3135
Fam49a	chr12	12262138	12376361	319.455	-1.4041	0.0130821	2.43228	1.02756	0.81564	0.518569	0.426689	0.318157
Mycn	chr12	12936092	12941836	464.081	1.08987	0.0141525	1.91713	1.44591	1.80559	4.64527	2.7704	2.6836
Trib2	chr12	15791726	15816785	1564.5	-1.52176	2.48832e-08	10.4583	8.22384	7.93761	2.85311	2.48097	2.73728
Rock2	chr12	16894977	16988274	44803.8	0.693641	0.0415143	75.6547	66.5639	59.9676	120.599	82.2444	88.8647
Pqlc3	chr12	16988647	17000118	4963.91	0.780429	0.0081335	23.0699	29.5433	27.554	35.3629	44.4231	47.7561
Kcnf1	chr12	17172099	17176888	551.584	2.46827	1.84796e-08	0.275978	0.638646	0.616947	3.44423	2.56656	2.5283
Pdia6	chr12	17266594	17284770	73919.2	0.618922	0.0160271	457.012	438.817	446.04	681.39	576.613	563.016
Nol10	chr12	17348492	17430095	5236.61	0.616533	0.0228562	23.5141	21.6261	22.0436	34.2593	28.3469	29.3402
5730507C01Rik	chr12	18514509	18535254	3607.6	1.27733	0.000304708	10.4961	16.6439	14.4894	35.7244	24.1859	25.4442
Asap2	chr12	21111755	21270171	4249.32	0.652031	0.00990757	8.75273	10.6692	9.99057	13.9069	13.0369	13.5575
2410018L13Rik	chr12	22953996	23010243	1229.67	0.865658	0.00144234	9.09991	11.0993	10.989	16.4734	17.5229	16.9006
9030624G23Rik	chr12	24043201	24097269	1730.93	0.748233	0.0144415	9.7245	9.23541	8.39419	15.9332	12.3236	12.8649
Cys1	chr12	24665837	24681795	10786.6	-0.558147	0.0354506	110.895	123.012	120.356	62.3963	75.4449	78.7438
Rrm2	chr12	24708253	24714146	26043.5	0.969845	0.0464587	158.586	89.992	94.2496	317.183	162.526	162.993
Cmpk2	chr12	26469214	26479837	473.93	-1.08776	0.00400576	2.78454	4.30128	3.80346	1.23699	1.39538	1.5155
Sox11	chr12	27334267	27342718	21964	0.942022	4.95889e-06	27.5394	30.9704	30.353	51.6676	50.5943	49.3549
Adi1	chr12	28675206	28682174	10438	-0.768306	0.00227523	137.554	126.046	122.095	60.317	72.1458	77.0753
Pxdn	chr12	29938035	30017658	64028.7	0.789834	8.26611e-05	114.286	120.609	116.424	173.687	188.961	193.153
Prkar2b	chr12	31958478	32061279	8641.96	-0.900334	0.000109398	60.6121	53.413	48.7295	25.6372	26.4816	27.0315
Nampt	chr12	32820334	32853369	13652.7	-1.2464	3.17843e-06	73.4522	71.4217	64.6509	29.1642	21.2021	22.592
Gdap10	chr12	32824115	32826908	119.91	-1.81224	8.113e-05	1.20519	1.21949	0.986261	0.263448	0.103344	0.331348
Twist1	chr12	33957670	33959831	4277.58	1.15712	0.0162081	13.9995	36.3475	34.7531	53.029	61.978	53.8272
Etv1	chr12	38780257	38868215	73.4979	-2.59728	7.8738e-05	1.03181	0.137167	0.0946875	0	0	0
Scin	chr12	40059770	40134228	7058.65	1.94696	0.000533931	3.94827	19.297	19.0719	50.5558	69.2628	67.3686
Prkd1	chr12	50341231	50649223	4838.1	0.799412	0.00311507	14.0789	16.7903	16.0273	26.4297	21.6589	22.4129
Coch	chr12	51593340	51605773	202.775	4.25766	1.10334e-18	0.0230908	0.0949955	0.0662385	1.74453	2.72539	2.55826
Strn3	chr12	51608540	51691914	19067.7	0.544636	0.0141264	59.7557	66.9567	58.7912	82.2918	77.9309	79.9983
Npas3	chr12	53248676	54072175	123.961	2.378	3.00989e-07	0.0667405	0.102471	0.102024	0.587553	0.429598	0.590315
Baz1a	chr12	54892988	54986336	11352.2	0.854132	0.00142221	20.9517	22.2178	21.1146	39.5255	29.9937	31.9103
Sec23a	chr12	58958383	59012017	15478.2	0.661142	0.00691277	44.7353	52.353	49.6803	72.2138	64.2263	65.7446
Trappc6b	chr12	59043091	59061472	8407.2	0.650174	0.0186408	61.4643	80.015	78.6127	97.1332	103.215	104.551
Mgat2	chr12	69184157	69186773	15825.1	0.540683	0.021039	76.1463	87.1719	84.7828	102.813	109.436	110.945
9330151L19Rik	chr12	69197210	69199868	356.29	-0.783458	0.0380085	2.79023	3.03052	3.28073	1.32461	1.58718	1.69631
Dact1	chr12	71309883	71320107	5050.2	-1.08725	0.00725837	25.0655	38.7567	35.0084	8.71152	15.3939	15.6184
Daam1	chr12	71831067	71992376	6492.69	0.565474	0.0152676	13.9841	13.7027	12.8177	17.2337	18.907	19.5275
Rtn1	chr12	72211748	72409054	4337.73	0.918738	0.000100247	13.3912	11.4994	11.6887	20.34	23.0586	22.6028
Rhoj	chr12	75308312	75401455	461.882	2.08921	0.000694335	0.183914	1.13984	1.35662	4.82809	5.79403	5.15669
Akap5	chr12	76324890	76334151	1605.66	1.56186	4.23008e-05	1.86275	1.95136	1.71138	7.03218	3.88956	3.76089
Zbtb1	chr12	76370265	76388747	7755.49	0.673471	0.0016604	24.2818	25.6343	24.293	36.1877	33.9595	35.7398
Plekhg3	chr12	76533559	76579039	24745.8	0.579774	0.0219679	62.8905	69.3237	67.8188	95.1299	82.0873	83.0566
Sptb	chr12	76580487	76710547	387.048	1.03429	0.00110998	0.381468	0.448068	0.359061	0.755114	0.733589	0.759292
Rab15	chr12	76797962	76822524	446.649	2.50867	2.49078e-15	0.654012	0.622617	0.575622	4.11268	3.15479	3.25656
Fntb	chr12	76837466	76921412	2948.22	0.622956	0.033379	13.77	15.468	16.2966	22.6747	18.7541	18.9992
Eif2s1	chr12	78862071	78887010	17472.5	0.59399	0.00832638	69.0941	78.7362	73.6145	100.685	98.1823	96.3609
Arg2	chr12	79130787	79156301	535.453	-3.62177	5.21021e-11	20.3303	3.94074	3.91932	0.288485	0.305547	0.308413
Zfp36l1	chr12	80107759	80113013	39257.7	-1.18846	0.00233516	296.67	329.431	316.776	75.1332	146.65	153.915
2310015A10Rik	chr12	80120545	80132844	789.531	-1.0234	0.0195179	2.98788	4.42841	4.44753	1.11793	1.81704	1.98441
Actn1	chr12	80167541	80260371	140176	1.96103	5.72341e-12	251.898	221.664	222.753	1065.68	724.207	720.982
Cox16	chr12	81358852	81485137	369.672	1.1853	0.0359907	0.635868	1.68405	1.74982	2.52471	3.31563	3.10179
Synj2bp	chr12	81492193	81532911	6233.05	0.615637	0.00841645	6.99937	8.37768	7.51299	10.0959	10.3368	10.9122
Ttc9	chr12	81631368	81664941	6035.06	0.856798	3.20203e-05	35.3958	33.8249	33.1263	55.8324	59.0615	55.619
Map3k9	chr12	81714949	81781170	8966.24	0.933144	0.0156811	9.15831	7.44995	7.28845	18.5861	10.6895	11.5931
Rgs6	chr12	82617037	83158812	596.359	1.68611	3.57261e-05	1.64225	1.44653	1.49419	3.55464	6.84686	6.77308
Papln	chr12	83763633	83792384	647.25	-0.798774	0.0117584	3.0587	3.28885	3.17353	1.3922	1.59989	1.89204
Acot1	chr12	84009501	84017669	669.645	-2.37572	6.23541e-21	12.4595	11.2431	12.1197	1.876	2.0379	1.86451
Entpd5	chr12	84373875	84409029	11593.1	0.770683	0.00294258	24.2026	31.907	30.0398	42.0823	41.5769	46.0206
Ltbp2	chr12	84783211	84876495	19159.9	1.40983	0.000536475	18.0864	28.9251	31.6517	45.8249	84.5748	81.4351
D030025P21Rik	chr12	84875801	84879755	235.278	1.59316	0.00131249	0.297699	0.562556	0.505646	1.69034	1.13149	1.02074
Fos	chr12	85473900	85477270	73208.6	-0.54085	0.0465358	724.389	695.783	613.101	451.614	383.131	382.783
Jdp2	chr12	85599104	85639878	8761.51	1.02328	1.94155e-07	50.2824	49.149	51.0431	94.4375	89.0141	93.5761
Ttll5	chr12	85824949	86053760	3934.94	0.701338	0.0132067	8.9028	11.4056	11.2427	13.9287	15.9892	16.2176
Tgfb3	chr12	86056742	86079041	34586.8	3.1639	1.20067e-56	30.7354	33.2666	32.8463	291.589	259.478	250.418
Esrrb	chr12	86361116	86521628	70.5065	-2.77964	5.18015e-07	0.473706	0.416172	0.524	0.0176924	0.0624628	0.0166893
Vash1	chr12	86678699	86695681	1430.1	1.03876	0.00407716	1.84854	2.92389	3.0115	4.29986	4.96303	5.1921
Dio2	chr12	90724551	90738438	39.1305	-2.30311	0.000610329	0.369337	0.0717222	0.0725847	0	0	0.00442083
Ston2	chr12	91633008	91786436	4451.32	-1.37568	1.76789e-08	12.1034	9.65818	9.54722	3.65576	3.25946	3.82386
[truncated: 693 more rows]
