# Supplementary material for: Orientation-dependent Dxz4 contacts shape the 3D structure of the inactive X chromosome
Source: Nat Commun. 2018 Apr 13;9:1445. doi: 10.1038/s41467-018-03694-y (PMC5899087; doi:10.1038/s41467-018-03694-y)
Supplement: Supplementary file 6 — Supplementary Data 4 [file 41467_2018_3694_MOESM6_ESM.xlsx]

## Sheet: Supp. Data 4
Supplementary Data 4: Genes called escape in Patski WT lines
The mm10 genes listed were classified as genes that escape XCI in 3/3 WT lines based on criteria described in the text, except for Ftx classified as escape in 2/3 lines. For each line, the ratio between the number of reads from the Xi versus the total number of reads assigned either to the Xi or Xa is listed, together with the number of reads containing SNPs specific for the Xi or Xa, the total T…
	Escape criteria			Patski WT								Patski WT 0u Maza rep1								Patski WT 0u Maza rep2
Genes	WT	WT 0u Maza rep1	WT 0u Maza rep2	Xi/(Xi+Xa)	Xi SNPcov	Xa SNPcov	TPM	XiTPM	XaTPM	CIlowerLimit	CIupperLimit	Xi/(Xi+Xa)	Xi SNPcov	Xa SNPcov	TPM	XiTPM	XaTPM	Cilower Limit	Ciupper Limit	Xi/(Xi+Xa)	Xi SNPcov	Xa SNPcov	TPM	XiTPM	XaTPM	Cilower Limit	Ciupper Limit
Xist	✔	✔	✔	0.999	39137	39.8003	85.91	85.83	0.09	0.998	0.999	0.999	45845	59.9608	115.95	115.8	0.15	0.998	0.999	0.999	44592	40.9749	105.98	105.88	0.1	0.999	0.999
Zfp300	✔	✔	✔	0.756	222	71.6406	1.81	1.37	0.44	0.685	0.817	0.663	195	98.9353	2.42	1.61	0.82	0.588	0.733	0.681	173	80.9504	2.16	1.47	0.69	0.601	0.754
Pbdc1	✔	✔	✔	0.442	303	382.083	29.33	12.97	16.36	0.393	0.492	0.382	358	579.621	39.67	15.15	24.53	0.341	0.424	0.432	419	551.662	38.09	16.44	21.65	0.39	0.473
Ftx	✗	✔	✔	0.416	83	116.416	0.92	0.38	0.53	0.327	0.511	0.394	96	147.903	1.27	0.5	0.77	0.314	0.478	0.382	89	143.912	1.06	0.4	0.65	0.301	0.468
Eif2s3x	✔	✔	✔	0.335	338	670.636	164.47	55.12	109.36	0.297	0.374	0.322	307	645.578	182.44	58.8	123.64	0.284	0.362	0.342	309	595.635	170.82	58.35	112.47	0.301	0.383
Kdm6a	✔	✔	✔	0.334	126	250.742	34.25	11.46	22.8	0.273	0.4	0.341	192	370.758	39.07	13.33	25.74	0.29	0.395	0.335	209	414.746	36	12.06	23.93	0.287	0.386
Kdm5c	✔	✔	✔	0.279	2220	5748.16	45.41	12.65	32.76	0.266	0.292	0.299	2115	4961.75	47.37	14.16	33.21	0.285	0.313	0.296	2240	5319.74	47.91	14.2	33.71	0.283	0.31
5530601H04Rik	✔	✔	✔	0.319	135	288.552	4.12	1.31	2.8	0.261	0.38	0.323	182	380.751	5.26	1.7	3.56	0.273	0.376	0.347	202	379.767	5.26	1.83	3.43	0.297	0.4
Xkrx	✔	✔	✔	0.323	110	230.842	3.07	0.99	2.08	0.259	0.391	0.297	106	250.836	3.89	1.15	2.73	0.236	0.363	0.279	104	268.835	3.79	1.06	2.73	0.221	0.343
Atp6ap1	✔	✔	✔	0.274	1081	2857.66	281.87	77.36	204.51	0.256	0.293	0.257	1090	3153.94	348.76	89.57	259.19	0.24	0.274	0.272	1246	3327.96	359.27	97.87	261.4	0.256	0.29
Rp2h	✔	✔	✔	0.266	567	1568.13	15.27	4.05	11.21	0.241	0.291	0.306	639	1448.05	20.12	6.16	13.96	0.28	0.333	0.353	740	1354.17	17.97	6.35	11.62	0.327	0.381
Ddx3x	✔	✔	✔	0.193	2396	10032.7	276.63	53.33	223.3	0.184	0.202	0.246	2418	7399.16	309.91	76.33	233.58	0.235	0.258	0.246	2381	7301.53	281.4	69.2	212.2	0.235	0.257
1810030O07Rik	✔	✔	✔	0.174	380	1809.92	45.4	7.88	37.53	0.153	0.195	0.301	731	1695.89	60.99	18.37	42.62	0.277	0.326	0.303	736	1690.96	60.5	18.35	42.16	0.279	0.328
Mid1	✔	✔	✔	0.194	70	290.542	68.12	13.23	54.89	0.143	0.253	0.241	66	207.864	46.6	11.23	35.37	0.178	0.313	0.288	78	192.882	48.88	14.07	34.8	0.219	0.364
Shroom4	✔	✔	✔	0.132	380	2497.47	29.31	3.87	25.44	0.116	0.149	0.417	1634	2283.51	44.33	18.49	25.84	0.397	0.438	0.41	1563	2245.62	41.44	17.01	24.43	0.39	0.431
Gm14827	✔	✔	✔	0.351	7	12.9351	1.2	0.42	0.78	0.114	0.657	0.188	6	25.983	1.48	0.28	1.2	0.0509	0.419	0.2	5	19.9878	1.62	0.32	1.29	0.0459	0.47
Firre	✔	✔	✔	0.171	31	150.246	5.7	0.98	4.73	0.106	0.255	0.15	23	129.915	5.74	0.86	4.87	0.0845	0.239	0.129	18	121.925	5.5	0.71	4.79	0.0658	0.218
Slc16a2	✔	✔	✔	0.163	31	159.201	3.73	0.61	3.12	0.101	0.243	0.163	13	66.9562	1.13	0.18	0.94	0.0728	0.294	0.159	10	52.9675	1.17	0.19	0.98	0.0617	0.31
Car5b	✔	✔	✔	0.086	272	2885.52	31.74	2.73	29.01	0.0737	0.0998	0.22	709	2519.35	37.84	8.31	29.53	0.201	0.239	0.213	705	2610.4	35.19	7.48	27.71	0.195	0.232
Magt1	✔	✔	✔	0.079	553	6408.85	62.54	4.97	57.57	0.0713	0.0881	0.028	193	6799.55	68.79	1.9	66.89	0.0228	0.033	0.026	169	6246.17	63.31	1.67	61.64	0.0215	0.0319
Tmem29	✔	✔	✔	0.092	69	681.581	13.78	1.27	12.51	0.0667	0.122	0.114	93	720.529	18.1	2.07	16.03	0.0872	0.146	0.142	124	746.542	18.26	2.6	15.66	0.113	0.175
Efnb1	✔	✔	✔	0.065	224	3197.96	94.67	6.2	88.47	0.055	0.0771	0.046	204	4237.23	157.22	7.22	150	0.0382	0.0546	0.05	233	4470.26	162.38	8.04	154.33	0.0417	0.0583
Pim2	✔	✔	✔	0.063	14	209.947	13.85	0.87	12.99	0.0282	0.116	0.042	10	228.85	18.44	0.77	17.66	0.0157	0.0874	0.041	10	233.857	18.63	0.76	17.87	0.0154	0.0857
Hmgn5	✔	✔	✔	0.036	31	833.817	36.99	1.33	35.67	0.0216	0.0554	0.031	25	779.49	42.65	1.33	41.32	0.0175	0.0505	0.027	24	850.479	40.26	1.1	39.15	0.0153	0.0451
Gnl3l	✔	✔	✔	0.022	99	4313.36	63.27	1.42	61.85	0.0171	0.0288	0.021	83	3871.47	65.91	1.38	64.53	0.0156	0.0276	0.023	85	3678.75	60.85	1.37	59.48	0.0168	0.0296
Yipf6	✔	✔	✔	0.022	48	2156.18	21.35	0.46	20.89	0.0146	0.0311	0.022	46	2010.68	23.12	0.52	22.6	0.0148	0.0322	0.025	45	1770.91	20.63	0.51	20.12	0.0164	0.0358
Asmt	✔	✔	✔	0.251	2	5.97005	1.61	0.4	1.21	0.0137	0.742	0.347	17	31.9791	13	4.51	8.48	0.184	0.54	0.327	18	36.9773	15.78	5.17	10.61	0.176	0.509
Sh3bgrl	✔	✔	✔	0.015	83	5322.3	121.01	1.86	119.16	0.0114	0.0202	0.019	180	9186.99	193.58	3.72	189.86	0.0158	0.0232	0.019	169	8703.67	172.7	3.29	169.42	0.0155	0.0231
Rlim	✔	✔	✔	0.014	90	6561.08	43.25	0.59	42.67	0.0102	0.0176	0.021	142	6708.61	56.6	1.17	55.42	0.0166	0.0256	0.017	116	6813.82	53.25	0.89	52.36	0.013	0.0211
