# Supplementary material for: Orientation-dependent Dxz4 contacts shape the 3D structure of the inactive X chromosome
Source: Nat Commun. 2018 Apr 13;9:1445. doi: 10.1038/s41467-018-03694-y (PMC5899087; doi:10.1038/s41467-018-03694-y)
Supplement: Supplementary file 7 — Supplementary Data 5 [file 41467_2018_3694_MOESM7_ESM.xlsx]

## Sheet: Supp. Data 5
Supplementary Data 5: Differential Xi-specific expression change between Inv-Dxz4 and Patski2-4 wild-type
As described in Supplementary Data 2, but for Inv-Dxz4 and Patski2-4 WT.
Xi-specific differential expression				Xi TPM				Xa TPM
Gene	Mean Expression	log2 fold change	Adjusted p-value	Patski2-4 a	Patski2-4 b	Inv_Dxz4 a	Inv_Dxz4 b	Patski2-4 a	Patski2-4 b	Inv_Dxz4 a	Inv_Dxz4 b
Shroom2	303.086	-2.99449	8.70782e-50	3.6289	3.43089	0.134936	0.131915	26.5238	24.8115	20.4242	21.0525
Msn	2011.76	1.29459	2.04774e-08	10.8825	10.4893	51.0668	28.0095	700.557	688.924	971.847	735.015
Clcn5	3721.47	0.631427	0.00543494	32.31	30.6486	58.5251	43.6143	29.7515	29.5517	53.7374	17.1919
Hnrnph2	24.6683	-0.64238	0.00665851	0.831841	1.25401	0	0	156.037	146.665	133.464	143.061
C330007P06Rik	22.4455	-0.434146	0.0658928	1.02981	0.313002	0	0	58.7092	53.53	50.1733	47.1567
Wbp5	293.731	-0.567605	0.126884	19.9772	19.5023	11.7714	5.27761	740.693	689.369	1127.16	705.774
Eif2s3x	5895.85	0.361093	0.129853	72.4935	67.8067	96.681	81.272	99.7863	97.0775	93.6962	87.1528
Gpkow	36.6293	0.360867	0.196303	0.154155	0.0535675	0.271154	1.47399	46.5387	44.0919	40.2307	40.5634
Mid1ip1	44.2284	0.476892	0.213143	0.454138	0.686455	1.3644	1.6134	143.19	151.374	126.727	110.889
L1cam	129.127	0.433316	0.220522	0.381981	0.680196	0.679153	2.93654	314.006	325.446	286.461	272.454
Lamp2	151.532	0.477151	0.240239	1.02217	1.16598	1.62509	1.97267	302.982	288.498	311.72	262.352
Uba1	402.372	0.435707	0.252237	2.12815	2.22069	1.87873	10.55	313.346	320.651	334.172	331.129
Dynlt3	11.7316	0.248193	0.291806	0	0	0.184492	0.844344	106.513	97.9471	106.177	99.3505
Xist	50245.4	-0.276957	0.299501	160.147	148.046	128.332	109.477	0.301263	0.302818	0.263801	0.239658
Ngfrap1	54.4465	-0.42132	0.356893	3.85705	3.86744	1.90718	1.74618	334.651	358.25	571.413	402.051
Cox7b	156.821	0.382885	0.384188	4.78802	4.30091	16.6425	4.41436	518.507	525.73	496.961	587.178
Eda2r	104.541	0.395987	0.390618	0.491566	0.630421	1.66048	0.682032	5.45416	4.82896	13.3222	5.34013
Bcor	52.5683	0.226651	0.407643	0.0602141	0.0368213	0.020342	1.30527	18.36	19.1557	23.151	17.105
Shroom4	2965.35	0.310355	0.445073	29.8323	27.8352	41.9633	30.0786	26.7272	29.054	37.7171	22.2227
Bgn	7.91817	0.183905	0.4505	0	0	0.113493	0.529749	1.10264	0.882529	0.61158	1.2622
Pdzd4	28.3721	-0.312638	0.453228	0.484771	0.581155	0.0923715	0.249458	34.9471	34.3857	32.9518	36.1193
Mid1	4202.61	0.279532	0.453228	42.9509	43.6061	45.461	58.5834	67.0652	71.0598	75.6482	64.9039
Rbm41	940.594	0.27099	0.494422	6.2156	6.06217	8.00898	6.67554	11.4235	10.9382	10.5384	9.29785
Zc4h2	34.7857	0.237335	0.527293	0.343248	0.243585	2.12793	0.230651	16.8688	15.5076	16.1681	15.8526
Psmd10	1263.4	0.222773	0.575674	38.8591	39.6932	47.426	42.1973	106.113	97.4795	90.2391	102.519
Pbdc1	1117.58	0.208034	0.60914	15.1239	14.6487	17.3205	16.1918	18.1098	16.7642	17.2932	18.0638
Firre	150.381	0.278541	0.620767	1.10776	0.550507	0.675588	2.64431	4.77289	5.56791	4.8055	2.76942
Kdm6a	1581.55	-0.22637	0.628936	16.299	16.2915	11.5623	14.2962	24.8759	21.5091	22.9548	16.4628
Fhl1	36.1939	0.279724	0.638794	0.491688	0.32946	0.902803	0.628307	177.293	175.323	278.485	176.491
Ctps2	9.3592	0.181039	0.68729	0.0498641	0.0243632	0.115207	0.115907	24.897	23.7632	21.8527	23.6121
Zfp300	145.998	-0.27487	0.690143	1.79994	1.76911	1.22568	1.31001	0.860118	0.795805	0.676205	0.606565
Hmgn5	21.0883	0.229587	0.692551	0.336553	0.346148	0.508289	0.929755	21.6626	20.3376	23.4459	22.0391
Pgk1	58.623	0.277432	0.696856	1.45018	0.988875	2.05413	1.70555	818.057	809.672	891.396	836.696
Chm	28.161	0.173713	0.742206	0.171896	0.131774	0.725228	0.0819581	33.816	29.515	29.232	23.3131
Rbm10	22.8949	-0.194077	0.75642	0.388014	0.452353	0.285741	0.0824276	45.2973	43.779	41.8046	45.4127
Mpp1	7.78558	0.149768	0.759258	0.050802	0.0948261	0.16524	0.285127	128.424	126.129	134.158	122.158
Acsl4	29.3767	-0.206854	0.778002	0.343941	0.371519	0.254418	0.115107	60.8735	56.0728	51.4492	42.7085
Cldn2	111.03	-0.236384	0.781692	2.13866	2.1758	1.89194	0.874839	213.943	213.233	140.109	211.802
A230072E10Rik	64.9051	0.23772	0.782545	0.679232	0.90829	1.11698	1.11324	0.136269	0.306635	0.191758	0.124496
Cul4b	23.3913	0.155681	0.791031	0.0308899	0.238601	0.272935	0.353919	71.2025	63.5453	56.2566	57.2122
Efnb1	306.319	0.221691	0.794726	4.40988	3.58514	4.00407	5.66577	77.1885	79.2273	61.3164	83.3878
Fundc1	16.3902	-0.17769	0.794726	0.620428	0.493497	0.21285	0.308589	65.8729	60.0318	45.497	59.0468
Atp6ap1	3238.63	0.145399	0.794726	66.8329	71.7553	78.7065	69.6535	230.114	229.414	225.681	220.574
1810030O07Rik	281.863	-0.200589	0.806294	6.01586	5.8991	4.36521	5.05688	41.609	39.1693	36.0246	37.3867
Tceal8	10.171	-0.149306	0.806496	0.282311	0.316048	0.0744642	0.148099	42.5207	40.5905	40.2869	43.1585
Dnase1l1	8.30827	-0.127641	0.81843	0.458698	0.261575	0.058358	0.190296	38.0234	38.8473	38.8688	36.4818
Tfe3	8.30827	-0.127641	0.81843	0.211572	0.125801	0.0280791	0.0884596	37.0898	38.5875	36.0722	34.3713
Car5b	900.725	-0.21969	0.818657	15.7032	13.8292	14.8555	6.52256	48.5377	46.218	40.4188	34.241
Gm6568	88.3721	-0.208616	0.836548	5.97632	5.06818	4.3509	3.57775	0.188411	0	0	0.151323
Mageb16-ps1	54.671	-0.198708	0.844256	1.06474	0.766531	0.568541	0.655377	0	0.0281921	0	0.0343193
Chic1	32.004	0.177146	0.855164	0.127107	0.207594	0.235949	0.268195	7.20894	6.02406	5.73566	5.38915
Flna	214.133	0.18399	0.864489	1.27504	1.02387	1.43023	1.23065	446.863	457.859	653.464	425.824
Irak1	27.0442	-0.171569	0.864489	0.434518	0.400234	0.215586	0.295574	75.7539	74.3098	68.9598	73.9691
Msl3	976.547	0.144872	0.865144	13.4656	13.8373	16.1427	13.2973	59.0202	56.5493	49.4654	53.1893
Vbp1	12.5956	-0.124332	0.867272	0.808637	0.240069	0.290457	0.202886	117.779	110.544	105.493	112.559
Ftx	112.761	-0.190111	0.869291	0.824863	0.842219	0.545748	0.711275	1.13526	0.787862	0.709542	0.647739
Rbbp7	53.3943	0.178221	0.880831	0.791651	1.15075	1.35599	1.22953	262.785	255.589	256.623	262.908
Zfx	66.9971	0.138051	0.885512	0.243755	0.456751	0.981585	0.1654	27.6584	25.7021	25.1778	20.1895
Slc9a6	7.8381	0.0759303	0.885655	0	0.0730265	0.184913	0.0481199	39.4739	37.427	32.4839	35.507
Akap4	9.08611	0.101663	0.888345	0.111031	0.0668952	0.0889371	0.304787	0.214398	0.196826	0.191702	0.287287
Fam3a	8.76177	-0.110355	0.894037	0.333662	0.319881	0.179961	0.137141	35.0988	36.4122	34.394	35.7422
Col4a6	5527.74	0.124027	0.89493	39.8582	38.5216	47.0112	35.9348	46.3464	45.7193	54.1456	41.9359
Slc35a2	8.42195	-0.0958073	0.90213	0.131919	0.291486	0.06327	0.128794	26.7834	26.694	27.2072	29.1764
Fmr1	10.6244	-0.0744302	0.90213	0.26763	0.0925859	0	0.119446	62.6052	58.4332	52.1755	48.4034
Sh3bgrl	268.573	0.149165	0.902292	4.51384	4.21129	5.3794	4.27399	182.34	159.436	201.364	159.655
Zbtb33	8.07031	-0.0957157	0.904928	0.1342	0.0729307	0.0667495	0.0347132	33.4473	29.5643	29.0271	22.9804
5530601H04Rik	195.392	-0.151951	0.908219	3.14143	2.48456	2.39355	2.18679	4.00852	4.76553	3.98517	4.29012
Pls3	16.4124	-0.115783	0.909196	0.186066	0.400312	0.192962	0.129652	91.636	85.4985	113.062	79.2723
Acot9	19.6042	-0.126728	0.913253	0.778521	0.75064	0.586024	0.36279	265.441	250.48	358.611	317.567
Elk1	22.8744	-0.122574	0.91514	0.540669	0.247654	0.176894	0.299825	20.8804	20.8355	18.8358	19.1233
Stard8	31.3516	0.122587	0.919953	0.163519	0.324331	0.20473	0.511937	47.9401	47.4321	53.5249	53.9672
Ddx3x	12912.3	0.076439	0.920282	139.655	132.911	136.287	139.42	268.763	250.213	253.235	189.515
Rap2c	7.70482	0.0858076	0.922698	0.111382	0.0344846	0.134565	0.13212	46.8254	43.0715	45.6831	44.943
Hs6st2	50.8183	0.135391	0.922809	0.534268	0.34126	0.773415	0.37683	150.397	139.004	173.521	102.995
Pdha1	34.9818	0.138707	0.923415	0.545703	0.528241	0.697675	0.674577	247.303	236.354	219.155	227.611
Syap1	14.8937	0.112933	0.923415	0.23155	0.262274	0.386773	0.357859	108.011	97.6379	91.5656	93.5291
Bhlhb9	10.8178	-0.0976577	0.926893	0.301179	0.189636	0.163694	0.113287	46.5811	42.4752	35.2249	37.1246
Huwe1	90.482	-0.143209	0.927725	0.379057	0.299622	0.208774	0.314343	119.204	117.47	119.293	94.1538
Maoa	39.9751	0.123651	0.927725	0.366748	0.417786	0.779849	0.282656	98.5098	96.0867	142.58	88.7114
Foxo4	7.65784	0.0793574	0.9292	0.122385	0.037987	0.197199	0.0915693	46.4995	44.3863	42.5483	53.4198
Wdr13	15.4279	-0.105927	0.936181	0.191367	0.215376	0.138136	0.120637	69.7455	69.4268	52.5314	67.3702
Tbc1d8b	13.6789	-0.0926488	0.936181	0.200117	0.0882151	0.0471978	0.113875	20.8668	18.8437	18.134	16.4046
Fundc2	13.3397	-0.0629142	0.941803	0.198533	0.368125	0.241519	0	100.222	92.1004	82.1228	92.6471
Zrsr2	10.129	-0.0833576	0.943226	0.053449	0.151228	0.0554663	0.0587819	15.4126	15.2398	14.546	14.2642
Klhl15	9.57639	0.0567482	0.945771	0.110479	0	0.149162	0.0855566	2.80381	2.89151	2.57212	2.06987
Col4a5	156.41	0.128372	0.94629	1.08766	1.08017	1.64458	0.851081	201.6	193.178	310.477	158.448
Magt1	1022.28	0.087362	0.94629	11.2931	10.368	10.7073	11.4829	59.9113	55.1347	56.7731	45.1103
Idh3g	12.3811	-0.0787631	0.946988	0.326458	0.823065	0.161041	0.525236	272.866	287.275	241.942	278.592
Usp9x	51.0459	-0.115441	0.952552	0.308615	0.171229	0.17682	0.18057	102.013	96.0805	86.8262	77.1869
Hdac6	34.6446	0.110295	0.952564	0.292527	0.422371	0.371534	0.524818	110.167	113.556	98.8026	110.154
Pim2	29.7474	0.0911757	0.953107	0.627177	0.556736	1.33334	0.312629	15.0518	15.9713	14.5495	18.5648
Pgrmc1	23.2941	-0.100424	0.953305	0.683762	0.757074	0.648792	0.37719	167.053	158.044	177.095	180.018
Ikbkg	25.6662	0.100204	0.953305	0.189377	0.10683	0.152788	0.236145	43.146	41.3654	40.2911	35.9199
Rbm3	29.7018	-0.0965991	0.953305	0.384282	0.58024	0.477987	0.169487	125.002	115.595	122.518	98.9685
Hccs	9.08845	-0.0747582	0.953305	0.295915	0.182297	0.186945	0.095341	64.1935	60.4855	66.051	62.5224
Ids	24.4654	0.0956679	0.955791	0.125072	0.282998	0.279387	0.265819	72.2234	67.2377	60.1516	65.9905
Atp6ap2	17.8774	-0.0924979	0.95595	0.383828	0.490992	0.354602	0.239914	149.443	144.266	152.676	149.789
Gla	9.5198	-0.0748646	0.95708	0.172534	0.202174	0.146493	0.0821927	19.0377	19.1233	16.7805	18.755
Txlng	9.2936	-0.0674085	0.958365	0.0795846	0.123571	0.0277655	0.0873508	16.0409	15.4886	13.5854	12.6476
Was	17.391	-0.0862265	0.959823	0.610403	0.346947	0.283619	0.373976	0.0651803	0.0306247	0	0
Nono	91.6348	-0.108417	0.960683	2.14673	1.80318	1.65837	1.59841	313.314	320.154	345.624	301.384
Phex	15.9507	-0.0835003	0.960683	0.128295	0.16531	0.0975352	0.105431	0.0741518	0.0800767	0.0525586	0.0695644
Smc1a	23.1709	0.0815657	0.960683	0.251699	0.226847	0.135847	0.513263	102.436	97.6567	93.7982	91.0266
Ubqln2	12.5314	-0.0733901	0.960683	0.263986	0.1814	0.202155	0.0768987	100.203	99.0079	110.533	99.3628
G6pdx	13.4074	0.0686841	0.960683	0.120905	0.29244	0.125505	0.467447	71.3735	71.8904	70.4036	69.102
Las1l	11.1998	0.0686585	0.960683	0.142411	0.192736	0.110408	0.378813	65.684	65.5339	61.5977	64.2356
Trmt2b	10.8229	-0.0707524	0.961488	0.158744	0.192907	0.0657108	0.15911	27.9732	26.8643	24.3263	26.8054
Gdi1	22.7047	0.090788	0.96276	0.424279	0.317324	0.446068	0.476074	276.587	287.364	298.254	301.763
Thoc2	17.4262	0.0496503	0.96276	0.162888	0	0.111966	0.168471	44.8733	41.9756	37.4077	31.9273
Mecp2	15.1785	-0.0658461	0.96322	0.0522051	0.118661	0.0876547	0.0174108	30.8181	29.9656	27.0181	23.033
Amot	103.754	-0.101216	0.965169	0.827107	0.640179	0.603129	0.630822	155.196	148.89	69.1015	123.801
Cdk16	38.9813	-0.0901563	0.965169	0.948143	0.481355	0.433894	0.642357	144.756	146.409	119.992	148.342
Rlim	95.1812	-0.100367	0.965215	0.740426	0.620051	0.659749	0.472335	44.3146	41.0888	42.4148	34.5664
Rps6ka3	12.883	-0.0691367	0.965215	0.0693421	0.137852	0.0845056	0.0572593	28.2334	26.7507	22.2678	20.5902
Gpc4	101.241	0.0999583	0.965288	2.11319	1.93316	2.47946	1.92499	668.075	649.241	686.25	749.227
Rps4x	31.7446	0.0907074	0.965319	1.49792	1.72641	2.19777	1.59662	1091.47	1063.03	1139.16	944.447
Magee1	29.3181	0.0780968	0.966047	0.54277	0.173153	0.384474	0.525156	37.9305	38.8789	35.9459	38.8083
Araf	14.0525	-0.0626191	0.966047	0.391161	0.116479	0.0916682	0.238422	71.3122	74.841	66.9825	69.1129
Pak3	8.12057	0.0595853	0.966047	0.0395326	0.0352935	0.0382769	0.0642149	12.1993	11.3709	9.73557	13.7136
Renbp	15.5016	0.0536494	0.966047	0.764212	0.100254	1.06099	0.221594	143.035	146.014	162.945	145.722
Atrx	32.5378	-0.0744543	0.967592	0.25698	0.10474	0.189599	0.0700696	71.3918	65.4686	55.2733	47.2343
Med12	11.7313	-0.0540983	0.971702	0.134498	0.0294357	0.0680046	0.0363349	27.4182	28.5808	25.5419	24.933
Otud5	9.97551	0.0333542	0.975952	0.0873021	0.0820258	0.277913	0	53.0782	52.221	49.62	50.4554
Il13ra1	24.2753	-0.0674523	0.976513	0.354523	0.352775	0.252758	0.30577	110.967	104.978	84.9455	92.1805
Abcb7	57.8776	-0.071306	0.977265	0.631401	0.429297	0.414158	0.481701	29.3543	26.9518	21.2937	22.7526
Jpx	39.1355	-0.0673827	0.977265	0.489594	0.617138	0.34312	0.559113	0.472698	0.619025	0.581103	0.22358
Rp2h	646.704	-0.0533223	0.977265	6.27944	6.48647	6.15331	5.51949	14.7815	14.0149	12.8078	11.9641
Bcap31	33.549	-0.0639494	0.977942	1.56643	1.37064	1.11515	1.33861	352.081	346.622	352.826	307.474
Xkrx	84.8989	-0.0652257	0.979998	1.62739	1.44025	1.20685	1.4784	5.36569	4.93289	2.13391	5.67873
Stag2	9.23332	-0.0405433	0.979998	0.120262	0.0529266	0.0600997	0.0608658	64.5582	60.2076	53.1127	43.7742
Armcx2	9.96505	0.0423888	0.980139	0.0857488	0.134795	0.168985	0.108002	18.4818	18.0953	20.9743	8.22467
Maged1	19.7533	0.0486699	0.980859	0.374212	0.268667	0.210599	0.534029	207.179	211.755	189.86	198.847
Gprasp1	10.0459	0.0368514	0.980859	0.0432413	0.106119	0.0448953	0.137419	25.2522	23.9604	18.1687	23.8766
Ube2a	17.2837	-0.0381569	0.982502	0.946096	0.22316	0.608861	0.283254	71.7708	69.436	70.2126	73.5115
Phf6	8.006	-0.0286032	0.982614	0.178307	0.0337615	0.109978	0.0394558	39.9397	35.0162	35.5978	29.9382
Tspan6	8.75854	0.0313985	0.984295	0.147548	0.292112	0.164463	0.362237	74.8098	72.4831	48.3445	84.7148
Hcfc1	17.4025	-0.0406938	0.984823	0.119092	0.109406	0.0776183	0.107282	56.821	58.933	58.4449	53.4726
Igbp1	18.3228	-0.0369387	0.98547	0.577939	0.696028	0.477285	0.593083	85.9631	81.0759	84.6167	80.0905
Maged2	13.0327	0.0318532	0.98547	0.277763	0.256159	0.292465	0.315021	70.339	68.9632	43.6552	70.4969
Emd	14.14	-0.0263567	0.985849	0.370688	0.586644	0.151415	0.604748	78.9416	80.1011	89.5886	83.4613
Fam50a	21.0991	-0.00693292	0.986559	0	1.934	1.05496	0	125.64	125.9	131.888	127.064
Tmem29	178.987	-0.0333248	0.987136	2.93477	3.67996	4.18798	1.82606	14.4126	12.9931	11.668	13.6104
2210013O21Rik	12.8065	0.0217953	0.98738	0.635606	0.753994	0.410407	1.07873	77.381	75.4976	69.664	64.0581
Slc6a8	27.013	-0.0207385	0.988241	0.465584	0.248101	0.0975744	0.515069	160.285	165.525	172.146	195.638
Yipf6	41.2876	0.0278964	0.988587	0.408442	0.366477	0.34013	0.436894	34.2197	32.8684	23.0621	29.1746
Htatsf1	17.2979	0.021262	0.989354	0.196496	0.350513	0.359935	0.213371	54.6379	48.5362	44.2223	48.5705
Prps2	15.009	0.0196563	0.991485	0.185748	0.200251	0.158635	0.245028	74.5021	70.262	57.3592	65.2075
Armcx4	37.5327	0.0237509	0.992138	0.180226	0.225311	0.213601	0.191685	0.0092495	0.0184148	0.0225692	0.0110943
Xiap	18.2494	-0.016832	0.992995	0.158175	0.105314	0.107627	0.123641	58.1673	53.6259	48.1538	39.2092
Aifm1	16.9803	0.0149343	0.992995	0.174696	0.510277	0.400139	0.304346	130.597	131.559	114.927	122.717
Tmem164	15.3479	-0.0147697	0.992995	0.131645	0.105429	0.154053	0.0516255	34.1464	33.1822	27.2729	29.964
Med14	13.2773	0.0146937	0.992995	0.027604	0.143069	0.0856547	0.0955406	26.4077	24.4416	24.1861	19.4369
Pin4	12.5404	0.00594785	0.993529	0	2.4135	2.74154	0	116.46	110.957	110.307	132.221
Gnl3l	104.767	0.0177515	0.993954	0.880549	1.22936	1.01691	1.04478	70.4767	66.796	62.0931	53.8919
Ogt	49.9736	-0.0172021	0.994017	0.463904	0.469222	0.435597	0.42726	192.286	182.756	146.315	149.945
Taf1	63.6744	0.0143751	0.994326	0.398084	0.378744	0.457353	0.303784	49.4648	46.9579	40.574	40.7559
Mospd2	19.9211	0.0129384	0.994326	0.229584	0.249836	0.244653	0.226679	65.7384	59.7395	63.7206	50.0543
Sat1	17.4296	0.010002	0.994326	0.923784	0.412	0.499056	0.802496	411.126	388.823	484.424	488.546
Hprt	13.4721	-0.00580933	0.996436	0.64685	0.364608	0.61224	0.319521	152.352	138.734	173.8	141.673
Prkx	15.3358	-0.00511943	0.997675	0.286831	0.191319	0.136001	0.31365	68.6218	66.4684	65.5185	63.9975
Mmgt1	8.37322	0.00357515	0.997675	0.0701082	0.12538	0.128443	0.057748	39.3949	36.5391	36.1297	35.1603
Kdm5c	3988.46	0.00144209	0.999336	17.3909	18.5333	21.0488	13.3548	32.4582	32.2178	33.5244	27.9843
Upf3b	6.33384	-0.16156	NA	0.121593	0.468055	0	0	71.914	66.3618	51.6856	59.7708
Fam120c	5.51136	0.148786	NA	0.0134616	0.0129686	0.0457477	0.0648241	14.2597	14.3663	11.7508	13.0631
Tbl1x	4.31789	0.138728	NA	0	0	0.129802	0.23225	70.5874	70.3703	71.205	55.422
Tspyl2	6.23158	0.133471	NA	0.0382803	0.0679315	0.124103	0.20518	35.3542	36.6895	34.24	36.1012
Mtmr1	5.22748	-0.126457	NA	0.0775382	0.106058	0.0252363	0.0241143	35.335	33.1167	33.916	30.4957
Ercc6l	7.22244	0.114755	NA	0.0713201	0.0200256	0.14958	0.0898784	3.0429	2.98289	6.77074	4.2006
Tceanc	5.58966	0.111613	NA	0.0232663	0.0210975	0.0279805	0.191474	4.36432	4.19007	3.34727	3.36897
Ocrl	5.80117	-0.100402	NA	0.0766527	0.0823005	0.0196431	0.0401932	23.0057	21.3034	21.5935	17.923
Cdkl5	5.15083	0.100198	NA	0.0479931	0.0434222	0.113344	0.114509	7.36095	7.42613	5.86344	3.7777
Rnf128	6.839	-0.0976891	NA	0.172281	0.106927	0.0786088	0.0496561	22.8117	20.9218	14.8259	18.6206
Vma21	6.37888	-0.0970926	NA	0.133162	0.0578516	0.0383162	0.0327472	58.6262	53.6821	46.3741	50.056
Ppp1r3f	3.11125	-0.0935935	NA	0.143045	0.0329253	0	0	14.0081	13.8412	10.9839	11.1829
Phka2	4.75825	-0.0908434	NA	0.0812203	0.0694455	0.0264211	0	9.2906	8.37752	8.11536	7.91256
Zmym3	4.96084	-0.0891204	NA	0.0491271	0.087288	0	0.0270178	33.6088	32.8178	26.2629	28.7899
Phf8	5.72549	-0.0874259	NA	0.0575999	0.0778981	0	0.0280421	14.9358	14.7547	14.5508	13.7226
Morc4	4.37711	0.0866811	NA	0.0377848	0.0153646	0.0812413	0.0572823	11.0485	10.7141	12.8052	14.8032
Wdr45	5.32536	-0.0864834	NA	0.238255	0.20691	0.119245	0.0572059	54.2878	57.9874	49.6711	52.6542
Rhox5	3.67251	0.0840439	NA	0.0915272	0	0.497555	0.261527	8.07942	6.86316	23.1346	68.0644
42984	2.40337	0.0834896	NA	0	0	0.0349829	0.0349437	2.87723	2.46611	2.50721	2.7091
Apool	3.88165	0.076507	NA	0	0.150772	0.321773	0.351323	40.8547	37.5966	37.1061	38.1514
Eif1ax	6.60362	-0.0723821	NA	0.456197	0.420025	0.245472	0.241208	226.016	213.414	230.162	211.406
Fam199x	6.35265	-0.0722668	NA	0.0470778	0.055563	0.0125181	0.0395562	14.4281	12.8988	13.3968	11.3243
F8a	6.88951	-0.0713083	NA	0	0.542708	0	0	7.87561	8.38326	6.69824	9.77047
Cstf2	5.63242	-0.0704398	NA	0.069731	0.0629545	0.0146298	0.0445711	19.4203	17.4627	16.5239	18.0372
Ap1s2	2.06681	-0.0703591	NA	0.0329757	0.0520515	0	0	11.316	9.87825	11.1889	14.1506
Pdzd11	7.1016	-0.069489	NA	0.43608	0.444606	0.242407	0.254007	78.1915	74.8108	85.429	86.3119
Dock11	5.05036	0.0683703	NA	0.0253781	0.0247949	0.0748619	0.0256012	7.4767	6.37437	9.03632	5.15202
Zfp275	2.0446	-0.0663535	NA	0.0163754	0.0469254	0	0	8.92606	8.23235	8.01704	7.27804
Zdhhc9	1.86678	-0.0653643	NA	0.0697848	0.0606654	0	0	19.0194	18.1397	22.077	21.0397
Zfp280c	3.08499	-0.0643294	NA	0.0468422	0.0704157	0	0.0259334	17.0824	15.4611	15.1992	13.09
Plp2	3.65689	0.0637071	NA	0.184837	0	0.401412	0.227583	120.536	126.017	136.923	108.867
Rpgr	5.1921	-0.0634296	NA	0.0147804	0.0928233	0.0305041	0.0161902	10.3399	8.9835	8.26817	8.65276
Ebp	2.8009	0.0618596	NA	0.0408399	0.0379419	0.183225	0.0455176	29.0659	29.5977	26.905	31.4344
Kantr	6.88591	-0.0606762	NA	0.11276	0.0796645	0.066082	0.050388	18.3895	16.4151	14.7186	13.3263
Atp7a	6.75089	0.0602328	NA	0.0160709	0.041454	0.0688106	0.034495	30.0396	28.8002	22.3406	19.6116
Jade3	3.31452	0.0590027	NA	0	0.0277424	0.071529	0.0334306	5.73731	5.11186	4.50973	4.55861
Hsd17b10	4.41184	0.0567404	NA	0	0	0	0.940149	127.979	137.076	122.072	142.156
Ripply1	1.5918	0.0561312	NA	0	0	0.317152	0.120033	8.04648	8.79778	9.7415	8.18388
Tspan7	4.1613	0.0552047	NA	0	0	0.456549	0	31.3204	30.331	77.7422	28.193
Nkrf	3.90122	0.0530455	NA	0	0	0.222043	0	11.4113	11.445	13.401	12.8839
Tbc1d25	3.66679	-0.0492821	NA	0.271342	0	0	0	12.9742	13.5024	13.5877	13.3278
C1galt1c1	7.3403	0.0492455	NA	0.200137	0.193417	0.203068	0.337171	57.969	55.2729	42.7859	47.0891
Nkap	7.3403	0.0492455	NA	0.0668565	0.0711979	0.0669235	0.120006	25.0451	21.8703	20.2313	20.851
2610002M06Rik	2.34335	0.0489518	NA	0	0.0125579	0.0151006	0.0472357	11.3164	10.2673	8.57664	9.17681
Timm17b	3.53676	0.048774	NA	0	0.0985277	0.202604	0.0947262	22.3249	25.3299	21.1804	25.8338
Nap1l3	1.33172	0.0482564	NA	0	0	0.0462937	0.0432377	9.73909	8.10072	8.08257	7.60763
Tsr2	2.41826	-0.0452585	NA	0.046244	0.0442294	0	0.0246106	14.3639	13.9815	10.4966	12.5847
Amer1	2.44047	-0.0450487	NA	0.0294069	0.0133783	0	0.0148036	7.25214	7.04106	9.98245	5.22563
Porcn	3.03314	0.0447085	NA	0	0	0	0.206866	11.396	11.8521	7.1163	15.2416
Taz	6.75342	0.0443249	NA	0	0.239716	0.274759	0.188121	78.2158	75.0281	58.8288	73.7505
Tsc22d3	2.86089	0.0432458	NA	0	0	0.205453	0	18.459	17.5498	18.8211	15.1022
Rbmx	6.73685	-0.0419832	NA	0.181761	0.0340955	0.0888231	0.0414727	28.9205	26.71	20.8687	20.7967
Cask	5.38558	-0.0404748	NA	0	0.0886553	0.0182731	0.0164344	23.5361	23.2157	15.8337	14.8196
Zxda	2.68898	-0.0401196	NA	0.0739455	0	0	0	3.34531	2.87812	2.73422	2.94386
Armcx5	1.07164	0.0396173	NA	0	0	0.0388853	0.043199	6.33956	6.29933	5.86714	5.22557
Zmat1	4.73435	-0.0375013	NA	0.125215	0.0390407	0.0508182	0.0459031	19.9417	17.4028	10.0227	12.7711
Prdx4	2.35163	-0.037417	NA	0.0687796	0.318859	0	0.0849866	61.3212	58.472	60.5065	62.617
Pdk3	3.03225	0.037203	NA	0	0.0780769	0.0996733	0.10365	41.1474	39.5416	41.5721	36.7023
Ftsj1	1.43137	-0.0360217	NA	0.0312124	0.0423954	0	0.0172359	18.6839	17.8223	18.236	19.2193
Brcc3	4.83817	0.0358757	NA	0.0461261	0	0	0.166865	24.8374	23.2337	22.6577	22.9373
Nxt2	4.67682	-0.0353095	NA	0.0836726	0.103791	0.0296692	0.0930375	26.836	24.6789	21.9353	22.0993
Prrg1	2.08065	0.0343308	NA	0	0	0.0983737	0	11.0417	10.3121	10.9202	8.79167
Kctd12b	5.41929	-0.034304	NA	0.0673453	0.0742995	0	0.0792639	15.6608	15.3793	4.16988	10.9174
Nhsl2	5.11217	-0.0338053	NA	0.0185728	0.0270434	0.021128	0.00635192	1.50833	1.42231	1.44023	0.798629
Ccdc120	7.55761	-0.0324158	NA	0.208131	0.04636	0	0.138045	14.3822	14.7318	13.8239	13.541
Pcdh19	1.93018	0.032247	NA	0	0	0	0.0352493	2.16566	2.04815	2.99526	1.84124
Usp11	1.94246	-0.0316193	NA	0.0521804	0.0219683	0.0248348	0	17.1003	17.743	1.84681	1.22078
F8	2.27419	0.0312094	NA	0	0.01559	0.019975	0.019963	2.88442	2.51141	1.61458	1.69037
A230072C01Rik	1.83629	0.0309888	NA	0.0346224	0	0.0363897	0.0799646	15.7014	14.8476	10.8243	13.63
Alg13	1.83629	0.0309888	NA	0.0199106	0	0.0220067	0.0276467	4.74545	4.44525	4.36401	4.56039
Arx	1.82057	0.0309812	NA	0	0	0.116147	0	1.41175	1.20991	0.62588	1.27423
1110012L19Rik	1.97378	-0.0302888	NA	0.204789	0.092065	0	0.111111	30.9011	29.6617	32.2608	32.685
Nhs	3.63388	-0.0277403	NA	0.0417288	0.0397079	0.043703	0	7.13686	7.27283	7.81865	4.01592
Wdr44	3.63388	-0.0277403	NA	0.055667	0.0490686	0.0533824	0	15.6017	14.9428	12.6571	12.2458
Pcyt1b	4.95911	-0.0267503	NA	0.0520631	0.0467285	0.0261529	0.0478429	5.97452	5.77455	8.65307	8.62837
Tmsb4x	4.63404	-0.0256215	NA	0	0.961258	0.382371	0	654.55	615.158	1178.18	573.81
Phka1	5.41012	-0.0255259	NA	0.0452296	0.0537972	0.0482314	0.029845	21.8926	21.2798	19.4408	17.3782
Abcd1	1.3787	0.0246471	NA	0	0	0	0.0751751	12.8373	13.845	9.74986	10.7469
Mtm1	1.3787	0.0246471	NA	0	0	0	0.0626067	20.289	17.8829	19.0116	14.3547
Sms	1.3787	0.0246471	NA	0	0	0	0.0841818	19.1978	19.0551	14.2011	18.9775
Cenpi	1.04036	0.0237685	NA	0.0153869	0	0.0289546	0.0183852	3.80312	3.61673	8.55028	4.54902
Apex2	1.30041	0.0235628	NA	0	0	0.131573	0	12.3184	13.3287	15.3854	12.1586
Pqbp1	1.30041	0.0235628	NA	0	0	0.171627	0	61.9828	63.6144	59.745	69.1919
Rnf113a1	1.30041	0.0235628	NA	0	0	0.220244	0	9.94749	11.7731	13.5298	13.0169
Yy2	1.30041	0.0235628	NA	0	0	0.0798364	0	3.74328	3.69227	3.4417	3.18669
Pja1	7.05057	-0.0230116	NA	0.0696041	0.184629	0.130526	0.0717502	67.6629	69.8058	54.0184	66.9092
Praf2	4.66516	-0.0229808	NA	0.322075	0.15054	0.30672	0	69.6551	73.7485	87.1036	75.54
S100g	2.81401	0.0227505	NA	0.287424	0	0.872359	0	5.70867	6.86316	12.2223	1.19641
Apoo	1.10296	0.0226794	NA	0	0	0	0.16721	20.7352	19.7851	16.9158	22.0653
Zdhhc15	1.10296	0.0226794	NA	0	0	0	0.0363525	5.65047	5.43072	4.09733	6.27626
Piga	1.04032	0.0225808	NA	0	0	0.0515844	0	6.06887	6.47922	6.56013	6.0155
Sh3kbp1	1.04032	0.0225808	NA	0	0	0.0303007	0	4.94096	4.4049	1.66546	2.99298
B630019K06Rik	1.11121	-0.0224654	NA	0	0.0759452	0	0	7.60114	7.45777	6.46118	8.03492
Bcorl1	0.827221	0.022088	NA	0	0	0	0.0282622	7.35908	8.00317	8.30649	5.56322
Enox2	0.888969	-0.0219857	NA	0	0.046913	0	0	12.5236	11.4394	11.4613	10.8825
Gemin8	0.888969	-0.0219857	NA	0	0.0887298	0	0	17.3234	15.1747	13.7746	17.9426
Gspt2	0.888969	-0.0219857	NA	0	0.0666242	0	0	10.8795	9.48289	10.9584	4.9003
Heph	0.888969	-0.0219857	NA	0	0.0275384	0	0	13.3774	12.9136	19.5947	7.90189
Ammecr1	0.780243	0.0219669	NA	0	0	0.0467806	0	15.1727	13.9585	23.8473	12.3759
Klf8	0.780243	0.0219669	NA	0	0	0.0314181	0	0.766149	0.86725	1.48986	0.550534
Prps1	3.02729	-0.0218663	NA	0.21444	0	0	0.0686498	61.7569	64.9189	52.8744	62.6591
Cd99l2	7.50904	0.0215386	NA	0.0833184	0.113882	0.0859357	0.134686	42.7498	41.6751	37.9263	38.2375
Utp14a	0.733358	-0.021471	NA	0.0613643	0	0	0	17.537	18.6827	19.5441	17.3308
Timp1	3.55415	-0.0212439	NA	0	0.470748	0.141175	0.143805	95.0971	98.038	98.8974	109.432
Cfp	0.666727	-0.0212343	NA	0	0.0912107	0	0	2.20862	2.01277	1.88353	1.84986
3830403N18Rik	4.86458	0.021058	NA	0	0.289219	0	0.62183	66.0945	57.7597	79.9142	81.3739
2810403D21Rik	0.55148	0.020988	NA	0	0	0	0.0799414	3.93167	3.54016	2.56075	2.72521
Akap17b	0.520162	0.0208329	NA	0	0	0.0136037	0	3.92442	3.85488	3.03487	3.75877
Elf4	2.80097	0.0202699	NA	0.028674	0.012779	0.0162323	0.0328749	9.20708	9.5879	12.5958	9.11027
Fancb	0.444485	-0.0198879	NA	0	0.0298183	0	0	1.65026	1.38182	2.59512	1.58952
Ribc1	0.444485	-0.0198879	NA	0	0.0441608	0	0	5.50657	5.99323	5.68527	5.1999
Ccdc22	6.01516	-0.0191906	NA	0.179273	0.12554	0.0454444	0.190101	26.3091	25.3022	25.4681	31.3054
BC023829	2.22731	-0.018874	NA	0.0647698	0.0563196	0	0.0715356	46.2399	47.6	48.5459	46.0985
Zfp185	4.72121	-0.0185705	NA	0.082949	0.0603858	0.0529406	0.0533628	16.3468	15.4742	16.5462	20.304
Gyk	4.05199	-0.0183282	NA	0.104834	0	0.0317967	0.0317639	11.5386	11.0174	7.33346	11.8413
5430428K19Rik	0.27574	0.0182342	NA	0.0236264	0.018475	0	0.0384595	0.0303357	0.0301137	0	0.0192916
Trpc5	0.27574	0.0182342	NA	0	0	0	0.011931	0	0	0	0.000624777
C430049B03Rik	0.260081	0.0180333	NA	0	0	0.0168483	0	0.391167	0.33754	0.181581	0.418633
Gm6938	0.260081	0.0180333	NA	0	0	0.0703705	0	3.16354	2.62064	1.21345	1.82826
Wnk3	0.260081	0.0180333	NA	0	0	0.00454219	0	0	0	0.000216605	0
Dkc1	5.31717	-0.0177385	NA	0.180907	0.0446087	0	0.151829	25.0018	25.2005	24.4897	24.0985
Tab3	7.00851	0.0167608	NA	0.0597246	0.0418297	0.0718996	0.044504	13.5921	12.4922	11.3289	10.62
BC065397	0.222242	-0.0167602	NA	0	0.0145525	0	0	3.3872	3.30768	2.54668	3.13954
Syn1	0.222242	-0.0167602	NA	0	0.0123974	0.0017437	0.000971108	2.20148	2.14759	1.24594	0.746468
Dlg3	4.67679	-0.0167519	NA	0.0306563	0.0573913	0.0349745	0.036823	13.1924	12.823	11.5719	12.5125
Cited1	5.26382	-0.0160361	NA	0	0.421948	0	0.242849	19.3971	20.4847	13.6517	45.3996
Kif4	1.88493	-0.0159703	NA	0	0.0585467	0	0.0265964	4.00648	3.9405	10.0621	5.14757
Slc25a14	4.58787	-0.0156957	NA	0.321493	0	0	0.158588	11.2335	11.1105	10.7417	12.2077
Plp1	1.45355	-0.0156852	NA	0.0268495	0.0266285	0.0300215	0	7.3473	6.99265	4.17383	5.86258
Tsix	1.45355	-0.0156852	NA	0.0226133	0.0203598	0.0229401	0	4.42411e-05	4.16403e-05	4.7148e-05	0
Pola1	3.04051	-0.0153127	NA	0	0.0768197	0.0354348	0	6.59608	6.56891	7.02684	5.84851
Lage3	3.80754	-0.0134686	NA	0.567314	0	0.188702	0.218048	39.2283	48.2011	53.0797	55.6297
Ubl4a	4.46857	0.0130778	NA	0.14235	0	0	0.218425	24.8696	23.7915	26.9351	25.9414
Rgag4	4.98388	-0.0126057	NA	0.052739	0.0690524	0	0.0934991	8.20524	8.48248	5.40634	10.1791
Rab9	4.56813	0.0119602	NA	0.207969	0.103924	0.104879	0.221023	59.8933	56.5304	51.8817	56.0241
Slc25a53	4.04793	0.011468	NA	0.0700475	0.0377871	0.0482015	0.0784386	3.01437	2.79342	2.70132	2.50147
Zfp449	2.44041	-0.0110118	NA	0.0428487	0.0394152	0.050629	0	9.31417	8.63262	9.08503	7.56988
Brwd3	4.50955	-0.0106917	NA	0.0848788	0	0.0571308	0	7.64863	7.04535	7.85043	5.03894
Ofd1	6.21769	0.00928172	NA	0.0361188	0.0983533	0.0360819	0.110443	27.34	24.453	25.1598	24.0879
Haus7	3.45456	0.00822067	NA	0	0.209519	0.083026	0.174077	17.6544	19.0335	17.5381	16.8458
A830080D01Rik	1.44045	-0.00771554	NA	0	0.0585048	0	0.0337583	20.7678	17.5582	15.2474	14.7008
Fam122b	1.44045	-0.00771554	NA	0	0.0406763	0	0.0278063	3.30915	3.14165	3.14032	2.93549
AA414768	2.04948	-0.00753233	NA	0.154757	0	0	0.107921	13.3194	12.6851	6.1679	12.936
Ddx26b	2.04948	-0.00753233	NA	0.0643431	0	0	0.0353599	5.43129	5.59434	3.78204	5.59938
Mbtps2	6.56822	-0.00733899	NA	0.0321765	0.106367	0.0881168	0.0327456	30.3205	28.0201	27.9835	27.4034
Suv39h1	4.43728	0.00657838	NA	0.12004	0	0	0.145563	11.9208	12.0348	13.9185	11.6853
Nsdhl	2.9879	0.00497675	NA	0	0.118728	0	0.138194	23.907	24.4971	25.3259	25.6829
Mospd1	5.78788	0.00481976	NA	0	0.237983	0.26044	0	25.1833	22.1444	25.3553	26.0919
Armcx3	5.30556	0.00467842	NA	0	0.147962	0.167782	0	32.9295	31.3451	36.1649	28.255
Siah1b	2.21817	-0.00413218	NA	0.0584704	0.0392809	0.0910313	0	4.06459	4.50748	4.56201	4.61088
Map3k15	1.00252	0.00401075	NA	0.0145325	0.0095749	0.0134625	0.0175359	5.00052	4.49599	3.45822	5.84195
Reps2	1.76061	-0.00378054	NA	0.0106942	0.0104509	0	0.0198207	1.32162	1.34915	1.41606	1.46036
Sytl4	2.19596	-0.00354364	NA	0.0155357	0.0219195	0.0349887	0	0.119996	0.108833	0.13198	0.113967
Lrch2	1.80503	-0.00302738	NA	0.0480077	0	0	0.0411803	13.4021	13.4712	17.4917	12.3176
Mbnl3	0.995965	0.00266261	NA	0	0.00942544	0	0.00940609	1.14205	1.00877	1.4098	0.827496
Ophn1	5.37975	0.00254164	NA	0.0983227	0.0279454	0	0.12706	10.596	9.83601	14.0343	9.99037
Gdpd2	2.32522	-0.00211754	NA	0.0910168	0	0	0.0798145	5.92534	6.55775	0.820991	4.4763
Srpk3	2.32522	-0.00211754	NA	0.11635	0	0	0.112279	4.10826	4.45284	3.07588	2.83983
4933407K13Rik	0.964647	0.00196298	NA	0	0.024823	0.0341877	0	2.36973	2.10894	1.84227	1.48456
Fgd1	1.04039	0.00160277	NA	0.0259599	0	0	0.0256626	10.5126	9.87926	11.0007	10.1877
Mid2	7.07373	0.00150132	NA	0.0546145	0.0561414	0	0.116839	20.7906	19.7602	20.6716	16.7031
Plxna3	3.79696	0.00141017	NA	0.0262755	0.0234981	0	0.0506504	9.91557	10.3708	8.09057	7.21307
Arhgef9	1.71619	-0.00140347	NA	0	0.0307114	0	0.0291793	4.83669	3.99852	2.36399	3.14461
Snx12	6.73122	-0.00105471	NA	0.229806	0	0	0.212928	51.4752	50.5046	50.6542	46.1281
2310010G23Rik	0	NA	NA	0	0	0	0	1.69185	1.5657	1.57343	2.11242
5730405O15Rik	0	NA	NA	0	0	0	0	6.15959	5.49672	3.90575	4.0612
9530027J09Rik	0	NA	NA	0.00183239	0	0	0	0.432685	0.286916	0.176335	0.465027
Ace2	0	NA	NA	0	0	0	0	3.05137	2.69932	6.35446	3.46615
Aff2	0	NA	NA	0	0	0	0	1.4354	1.32184	0.485427	0.384046
Apln	0	NA	NA	0	0	0	0	0.712821	1.06043	0.644584	0.298515
Apoo-ps	0	NA	NA	0	0	0	0	0	0	0	0
Arhgap4	0	NA	NA	0	0	0	0	0.646311	0.48937	0.491785	0.801734
Atp11c	0	NA	NA	0	0	0	0	7.07485	6.69723	5.83552	5.18876
Ccdc160	0	NA	NA	0	0	0	0	5.33551	4.40386	4.76871	4.86042
Cmc4	0	NA	NA	0	0	0	0	15.7781	13.0773	9.39897	12.1868
Foxp3	0	NA	NA	7.12766e-05	0.000268249	0	0	0.0123477	0.0556434	0.0629983	0.053164
Gja6	0	NA	NA	0	0	0	0	0.314409	0.239547	0.220834	0.181185
Glra4	0	NA	NA	0	0.000313811	0	0	0.0345725	0.030816	0	0.074
Gm14379	0	NA	NA	0	0	0	0	1.06499	1.35655	1.00142	1.25097
Gm4984	0	NA	NA	0	0	0	0	1.14414	1.63896	0.844204	1.22447
Gpc3	0	NA	NA	0	0	0	0	0.817331	0.832778	0.741936	1.38114
Gripap1	0	NA	NA	0	0	0	0	56.2419	55.1779	48.8525	55.1794
Hdac8	0	NA	NA	0	0	0	0	14.4025	15.2614	16.3345	16.08
Hmgb3	0	NA	NA	0	0	0	0	103.966	98.1333	101.268	114.054
Iqsec2	0	NA	NA	0	0	0	0	13.352	13.6944	13.3707	13.4307
Itgb1bp2	0	NA	NA	0	0	0	0	0.754552	0.747357	0.918635	0.60565
Mamld1	0	NA	NA	0	0	0	0	0.790217	0.914823	1.03077	0.830601
Map7d2	0	NA	NA	0	0	0	0	0.582242	0.490073	1.02733	0.352201
Mcts1	0	NA	NA	0	0	0	0	75.4558	71.2014	67.3445	81.4096
Mir5116	0	NA	NA	0	0	0	0	0	0	0	0
Morf4l2	0	NA	NA	0	0	0	0	248.807	240.538	282.78	235.816
Mtcp1	0	NA	NA	0	0	0	0	6.95178	5.96402	4.2378	4.62998
Naa10	0	NA	NA	0	0	0	0	67.9988	66.9678	66.223	71.2408
Ndufb11	0	NA	NA	0	0	0	0	295.436	301.445	283.256	292.433
Pfkfb1	0	NA	NA	0	0	0	0	2.74906	3.08152	2.84597	2.85202
Ppp1r3fos	0	NA	NA	0	0	0	0	0.155266	0.177934	0.0859227	0.151062
Rbm3os	0	NA	NA	0	0	0	0	0.348441	0.470617	0.471347	0.186454
Rbmx2	0	NA	NA	0	0	0	0	8.03234	6.7033	7.80846	8.08715
Rpl39	0	NA	NA	0	0	0	0	1185.62	1157.64	1222.09	934.691
Rragb	0	NA	NA	0	0	0	0	18.4562	18.5441	13.9513	10.4139
Slc10a3	0	NA	NA	0	0	0	0	19.5272	19.7344	15.7462	18.3151
SlcUbl4a	0	NA	NA	0	0	0	0	0.12329	0	0.0416946	0.0439823
Spin2c	0	NA	NA	0	0	0	0	3.5858	3.76686	4.66114	2.23859
Spin4	0	NA	NA	0	0	0	0	1.77558	1.53566	2.25177	1.12515
Syp	0	NA	NA	0	0	0	0	1.00237	0.973341	0.598205	0.715165
Trappc2	0	NA	NA	0	0	0	0	33.5415	28.7086	35.6468	29.3451
Tsx	0	NA	NA	0	0	0	0	0.778114	0.754527	0.728709	0.704635
Uprt	0	NA	NA	0	0	0	0	24.1277	25.9516	23.9446	13.5682
Usp27x	0	NA	NA	0	0	0	0	5.58581	5.99213	4.49089	5.34961
Uxt	0	NA	NA	0	0	0	0	25.24	24.7832	23.0524	25.1947
Zc3h12b	0	NA	NA	0	0	0	0	4.84194	5.33878	4.10345	3.59941
Zxdb	0	NA	NA	0	0	0	0	5.23127	4.81971	5.24576	4.3266
