# Supplementary material for: Orientation-dependent Dxz4 contacts shape the 3D structure of the inactive X chromosome
Source: Nat Commun. 2018 Apr 13;9:1445. doi: 10.1038/s41467-018-03694-y (PMC5899087; doi:10.1038/s41467-018-03694-y)
Supplement: Supplementary file 8 — Supplementary Data 6 [file 41467_2018_3694_MOESM8_ESM.xlsx]

## Sheet: Supp. Data 6
Supplementary Data 6: Differential Xi-specific expression change between 5-aza-2dC treated and untreated WT
As described in Supplementary Data 2, but for 5-aza-2dC treated and untreated WT.
Xi-specific differential expression				Xi TPM				Xa TPM
Gene	Mean Expression	log2 fold change	Adjusted p-value	WT 0u 5-aza-2dC rep1	WT 0u 5-aza-2dC rep2	WT 4u 5-aza-2dC rep1	WT 4u 5-aza-2dC rep2	WT 0u 5-aza-2dC rep1	WT 0u 5-aza-2dC rep2	WT 4u 5-aza-2dC rep1	WT 4u 5-aza-2dC rep2
Msn	9424.65	3.79212	0	5.29503	4.72255	72.5801	70.8706	684.105	663.854	835.225	813.584
Usp9x	615.117	4.48651	1.08858e-164	0.119543	0.139241	3.27853	3.50493	86.5285	79.0402	81.9349	79.583
Zrsr2	125.395	4.46575	2.46718e-45	0.0178984	0.0271987	1.20344	1.42061	17.1086	15.9559	17.3195	16.8394
Hccs	93.1907	4.711	2.2003e-44	0	0.079231	3.1451	3.27923	42.8484	40.2841	39.5777	36.2726
Uba1	238.501	2.35814	8.20804e-26	0.390237	0.45426	3.02447	2.04992	303.016	304.101	285.217	297.332
Eda2r	413.304	2.55642	2.24031e-24	0.080843	0.0306322	0.454571	0.592095	7.68241	7.5003	15.1777	14.4508
Las1l	92.3292	2.85211	8.70774e-18	0.0619102	0.115663	1.1632	1.31471	75.3367	71.7825	76.0307	75.2453
Siah1b	37.6727	3.33944	1.72641e-17	0.0272227	0.0294054	1.38494	1.18969	7.45415	7.52318	8.15268	7.84006
Ap1s2	19.0451	2.9145	3.49748e-12	0	0	0.291508	0.401468	13.7214	12.4302	19.1845	17.3202
Ddx3x	18643.7	0.374865	3.59345e-12	76.3323	69.1981	100.545	91.338	233.579	212.201	233.454	222.717
Psmd10	50.8094	2.20154	2.74698e-09	0.101746	0.263286	1.63682	1.39742	184.481	186.456	153.123	146.976
Trappc2	9.76542	2.35487	5.47628e-09	0	0	1.71938	0.847065	21.2621	21.7501	31.8936	31.2719
Shroom4	6211.4	0.329569	4.27435e-08	18.4906	17.0061	22.1475	23.2505	25.8405	24.4333	28.283	31.0383
Syap1	44.1819	2.03051	8.28765e-08	0.321423	0.143353	1.21349	1.66947	113.359	105.357	118.506	111.963
Mbtps2	20.4003	2.19005	2.66145e-07	0.0207634	0.0190467	0.247026	0.348478	32.1829	28.0005	27.4756	26.7916
Yy2	13.9002	2.16916	3.69153e-07	0	0.0317984	0.340713	0.496311	5.25311	4.6715	9.68339	8.45159
3830403N18Rik	6.54875	1.85281	1.85174e-06	0	0	0.674536	0.619573	2.20345	1.89479	3.81786	4.01829
Mid1	4089.49	0.779145	3.72127e-06	11.2306	14.0742	20.3395	24.9235	35.3704	34.8034	47.9445	46.5923
Wbp5	341.56	1.27024	9.59392e-06	0.263588	0.359672	0.979631	1.15835	588.734	552.717	693.738	653.788
Gpkow	29.6018	1.74627	5.13593e-05	0.0184049	0.101627	0.377048	0.583695	49.5321	45.7889	44.4905	45.183
Car5b	1444.26	-0.405259	6.51092e-05	8.3108	7.48362	6.34046	5.71928	29.5315	27.7096	19.328	19.2424
Wnk3	8.48802	1.65984	8.66407e-05	0.00428714	0.00207085	0.0565115	0.0815198	0.000168675	6.51836e-05	0.00765353	0.00673814
Ctps2	15.3891	1.57444	0.000374375	0.0149213	0.0138176	0.159775	0.131298	31.5975	30.5043	25.8162	24.4851
Fmr1	20.2162	1.56898	0.000401225	0.0355797	0.0346321	0.349237	0.250567	68.3395	61.2613	58.8467	55.3597
Smc1a	35.6128	1.44949	0.000404433	0.0688309	0.133943	0.54267	0.343852	104.623	101.645	109.186	109.034
Magt1	393.99	0.541702	0.000718608	1.89862	1.66781	2.57555	2.77244	66.8898	61.6415	66.3594	64.9876
Txlng	18.6232	1.43276	0.00123042	0.0261033	0.0498939	0.193568	0.213415	16.4082	14.7222	14.9773	14.7994
Tmsb4x	172.02	1.34685	0.0014392	1.96998	2.09754	10.3876	7.37127	2916.62	2931.61	3718.35	3468.85
Was	46.2311	1.18537	0.00151393	0.303091	0.320642	0.772758	1.03225	0.00673095	0.0400557	1.22431	0.923415
Lamp2	296.619	0.55481	0.00225469	1.36573	1.19606	1.90466	1.98368	399.216	367.458	420.417	403.401
Flna	397.314	0.530215	0.00233112	0.562275	0.638984	0.874458	0.922274	378.374	377.794	516.557	528.427
Abcb7	71.6346	1.05718	0.00258985	0.164413	0.145608	0.334837	0.45488	21.2839	19.5117	16.7797	16.7543
Efnb1	781.17	-0.37098	0.00299569	7.2218	8.04415	5.57728	6.38484	150.002	154.332	121.898	129.382
Zfx	469.527	1.08674	0.00324818	0.0405815	0.0185523	0.149231	0.0769717	23.2786	20.7844	21.7992	20.5443
Mospd2	40.6234	1.27463	0.00331106	0.159437	0.08665	0.494938	0.471173	54.8989	48.6848	57.362	54.6615
Med14	38.4886	1.24538	0.00344343	0.0588596	0.0438405	0.249533	0.145768	26.9107	23.9515	23.2484	22.8493
Bgn	35.9941	1.28575	0.00389146	0	0	0.0885741	0.172055	3.11329	3.52423	26.187	25.7081
Ofd1	21.0639	1.23663	0.00507654	0.0576152	0.0375832	0.232455	0.175542	26.5624	23.569	28.1906	27.3239
Rbbp7	74.8575	1.06609	0.00548119	0.435081	0.797918	1.70156	1.54189	302.706	294.251	302.605	299.83
Armcx5	9.32804	1.17982	0.00606279	0	0.0189305	0.0554448	0.307412	7.17917	6.75405	7.73464	8.05167
Col4a6	51.596	-1.0788	0.00638767	0.118607	0.112386	0.0393465	0.0339441	64.1921	62.9697	41.1393	41.4469
Sat1	35.0606	1.14208	0.006473	0.571886	0.249478	1.33333	1.21677	486.112	469.563	707.947	661.754
AA414768	6.36285	1.06734	0.0114555	0	0	0.313322	0.0802055	10.1899	10.8345	10.2022	9.28321
Gprasp1	21.3495	1.09166	0.0176429	0.0554714	0.0450881	0.0983662	0.268654	26.692	24.7382	26.3113	26.4896
Gripap1	10.19	1.02848	0.0215618	0	0.0623581	0.255384	0.134913	51.2798	52.1618	44.1293	46.1725
Huwe1	116.319	0.693909	0.0242579	0.146104	0.171948	0.266474	0.292409	97.9805	93.2244	104.034	109
Wdr45	12.0918	1.01574	0.0285333	0.0774823	0.0726285	0.440042	0.318966	58.9255	61.152	59.065	59.1166
Taf1	75.2528	0.764112	0.0292227	0.191025	0.178242	0.294379	0.409069	35.199	31.2327	34.0657	34.6333
Mageb16-ps1	102.451	0.645833	0.029753	0.621801	0.532781	0.871841	1.07471	0.0103566	0.00950813	0.0161261	0
Tab3	6.75178	0.953486	0.0302698	0	0	0.0277198	0.057247	15.1386	12.9749	14.1666	13.9849
Suv39h1	6.38995	0.878479	0.0356212	0	0.028234	0.189385	0.0656811	23.9953	23.4199	36.1298	36.4377
L1cam	46.3211	-0.795519	0.044682	0.217575	0.254169	0.130844	0.100606	191.143	190.764	141.312	151.478
Cox7b	72.3872	0.671621	0.0529458	1.64341	1.35562	2.21008	3.08565	596.941	628.624	519.044	492.311
Mmgt1	14.2986	0.900259	0.0594688	0.0724183	0.0384323	0.211016	0.138902	31.8122	30.1125	33.1003	31.5567
Asmt	275.694	-0.39301	0.0700073	4.51059	5.16641	3.56953	3.81671	8.48498	10.6133	9.16794	9.62083
Dynlt3	30.9178	0.765778	0.0757381	0.0879262	0	0.542209	0.752041	112.384	102.922	111.473	103.458
Cstf2	13.8392	0.848993	0.0785824	0.033777	0.0492687	0.125369	0.119705	22.2361	21.509	26.4884	25.6369
Idh3g	9.27495	-0.760031	0.0818681	0.233709	0.459639	0	0.0827507	248.738	259.308	196.435	199.482
Chm	62.4654	0.736799	0.0848747	0.208951	0.0965571	0.37264	0.253222	29.2549	25.5141	24.4672	22.9921
Rbm3	68.3461	0.619921	0.0874787	0.466799	0.364239	0.627463	0.782177	244.943	237.126	255.326	236.116
Pbdc1	2313.83	0.148227	0.0934046	15.1479	16.4416	17.396	18.2516	24.5252	21.6473	24.5769	22.8581
F8	1.88836	-0.508999	0.0941875	0.0240747	0.0143385	0	0	1.63601	1.36132	1.64111	1.62357
Gnl3l	255.83	0.333466	0.106867	1.38347	1.37434	1.83808	1.73081	64.5309	59.4805	60.8799	58.9392
Rbm41	33.1436	0.684949	0.120632	0.102078	0.163723	0.258017	0.245895	8.58805	7.58958	7.71937	7.68979
Cul4b	91.8418	0.759939	0.122414	0.0865611	0.0161133	0.121367	0.295566	64.4978	57.5374	66.4651	63.2399
A830080D01Rik	9.22004	0.697283	0.126372	0	0.0704862	0.149136	0.156954	15.7841	13.4194	15.678	15.9738
Gpr173	1.26915	0.359378	0.127119	0	0	0	0.0777333	3.54691	3.80153	2.04168	2.01658
Igbp1	36.8096	0.651234	0.134464	0.503913	0.4648	0.967898	0.839848	144.226	142.746	116.655	115.395
Plp1	0.909167	0.332401	0.149018	0	0	0.0179308	0.0353009	4.13635	3.93379	2.88345	3.08198
Prrg1	1.1299	-0.324762	0.152905	0	0.0523995	0	0	11.0859	9.6356	8.12524	7.62949
Pcyt1b	2.50998	-0.51474	0.15641	0.021433	0.0243886	0	0	7.71085	7.11712	5.91724	5.63068
Ercc6l	23.3747	0.686827	0.158616	0.0960987	0.0446013	0.122393	0.19363	6.62648	6.44837	9.22979	8.02528
Kdm6a	2808.11	0.120464	0.164654	13.3314	12.0609	14.3445	13.7152	25.7434	23.9341	18.9854	19.981
Upf3b	5.1872	0.553086	0.165571	0	0	0.17426	0	50.7458	46.9677	58.221	57.6769
Zbtb33	10.1183	0.665168	0.1821	0.0269952	0.0337869	0.108478	0.0634453	32.6249	29.2331	30.3129	29.1744
Timp1	6.36128	-0.610986	0.18915	0.146798	0.333936	0	0.0736798	109.586	110.465	122.916	118.582
Hs6st2	51.8518	-0.521457	0.204424	0.30576	0.244573	0.19433	0.159422	159.732	150.296	116.315	113.204
Sms	0.9195	-0.268423	0.204776	0.0536477	0	0	0	26.163	25.6617	23.6469	23.1591
Ccdc22	11.0089	0.615026	0.216491	0.0594988	0.11236	0.134002	0.320752	38.6192	39.8072	35.7362	36.4847
Ccdc160	0.678412	0.249808	0.227141	0	0	0.0366154	0.0434474	9.6241	8.96688	6.4367	7.06622
Acot9	23.085	0.6048	0.229557	0.0539845	0.255446	0.244912	0.493736	253.831	248.857	264.828	254.094
Fancb	2.90845	0.445758	0.236246	0	0	0.0225697	0.0577601	3.4097	3.51708	5.2976	5.01399
Fundc2	11.961	0.580828	0.236408	0	0.0929555	0.187151	0.102321	104.547	92.8056	85.8007	80.3483
Zxdb	0.804562	-0.236685	0.240685	0.0291915	0	0	0	4.91555	4.36156	3.88071	3.70004
B630019K06Rik	0.775323	0.228686	0.25084	0	0	0.061583	0	13.7851	12.7743	9.5956	9.92057
Nhs	0.775323	0.228686	0.25084	0	0	0.0299445	0	6.66866	6.00153	5.02473	5.21261
Rps4x	76.7967	0.427365	0.255847	1.52022	2.04872	2.84684	2.31343	2206.43	2247.78	2138.71	2115.55
Apool	7.04937	0.556638	0.25783	0.0888422	0.0391834	0.167082	0.341136	60.9503	57.0943	55.489	50.3336
Rhox5	33.5643	0.570127	0.258737	0	0.187549	0.448279	0.133884	8.16752	8.05967	22.88	22.7543
C1galt1c1	16.4376	0.576417	0.262238	0	0.143954	0.214603	0.2261	59.1787	54.3094	50.015	47.3758
Kctd12b	3.67457	-0.455819	0.26533	0.0257814	0.0515709	0	0.0141852	5.91296	5.42451	4.19827	3.87812
Armcx4	71.7126	0.418762	0.271116	0.199723	0.159416	0.28152	0.234231	0.0136975	0.00575849	0.101101	0.134041
Mum1l1	0.563035	0.206867	0.282998	0	0	0.0115945	0.0106778	3.44423	3.20982	4.09959	3.95267
4933407K13Rik	3.2038	-0.407493	0.284053	0.0826995	0.0604914	0	0.0477543	1.88018	1.87409	2.25338	2.12035
1810030O07Rik	2626.8	0.089053	0.284538	18.3703	18.3482	19.3605	20.3676	42.6183	42.155	37.3909	37.382
Wdr44	0.689625	-0.204164	0.285012	0.0342531	0	0	0	10.8854	9.98546	13.4698	12.3085
Rgag4	5.26455	0.486125	0.288298	0	0.0285459	0.0313107	0.0811229	8.93633	8.67265	9.94505	10.4093
Utp14a	9.75857	0.529187	0.291004	0.0802897	0	0.154741	0.0836972	20.8216	19.3545	25.5021	24.5942
Clcn5	939.891	0.420274	0.299218	0.124752	0.117594	0.113943	0.273479	28.4748	26.1134	31.2973	31.2315
Piga	5.79876	0.28446	0.300139	0	0.0162887	0.0322486	0.202649	7.14518	6.4138	8.85788	8.74514
Phka1	11.6517	-0.526736	0.314741	0.052644	0.117392	0.0405184	0.0455841	21.3595	21.0002	16.9652	17.9476
Atp6ap2	14.7342	0.520248	0.316922	0.0935645	0.150081	0.329203	0.217583	190.934	176.208	196.362	188.195
Tspyl2	5.13858	0.465798	0.318428	0	0	0.0480601	0.0263203	45.4752	44.9852	39.8667	41.6514
Stard8	9.19173	-0.504456	0.320243	0.0353273	0.0632222	0.0305393	0	25.2778	24.8416	18.1393	19.8555
Rlim	302.013	0.228366	0.33188	1.17314	0.891308	1.25474	1.21848	55.4234	52.3553	61.5487	56.8937
Gemin8	16.8377	0.332637	0.332887	0.222899	0	0.529878	0.600664	23.3891	24.4531	21.0113	22.2297
Slc10a3	2.87977	0.170712	0.333939	0	0	0.28882	0	20.9232	20.9397	21.6359	21.4393
Atp7a	10.5018	0.507562	0.334298	0.0199876	0.0187895	0.0382205	0.0497179	22.3815	20.562	18.8873	19.3172
Apoo	2.29875	-0.169147	0.336655	0.372658	0	0	0	14.8966	15.309	12.6478	12.7103
Rbmx2	2.21521	0.168838	0.337336	0	0	0.25227	0	9.01287	8.39903	11.5907	11.9635
Lage3	5.55125	0.403475	0.341416	0.260984	0	0.494984	0.347532	69.4632	68.0472	55.2903	58.8627
Jpx	62.3601	-0.381314	0.346119	0.420612	0.500214	0.305747	0.37947	0.280225	0.124977	0.261759	0.227177
Map3k15	0.452275	0.165839	0.349821	0.00100284	0.00131232	0.00821134	0.0100883	1.23531	1.05118	6.92382	6.55039
Ripply1	0.553802	0.164851	0.349942	0	0	0.16034	0	6.85894	6.70695	3.44324	3.50085
Pls3	30.647	0.453124	0.35081	0.187204	0.121843	0.267685	0.219436	93.1043	84.812	97.5302	89.9256
Rbm10	23.3432	0.411163	0.358103	0.17344	0.0819789	0.47152	0.22749	52.6046	53.991	44.9555	49.7553
Tsc22d3	3.34128	-0.351069	0.359088	0	0.0718319	0	0	25.2615	25.054	23.8567	23.0288
Magee1	71.1783	-0.379078	0.374247	0.636367	0.619976	0.501918	0.420965	50.0667	49.1547	38.602	38.3429
Haus7	10.6251	0.454778	0.375128	0	0.0785662	0.162594	0.119012	27.8552	29.9154	26.0249	25.8476
Ftx	143.5	0.259304	0.377369	0.500365	0.403413	0.587943	0.527065	0.770891	0.652313	0.635456	0.575718
Pgk1	133.771	-0.306343	0.377741	1.83226	2.04458	1.94704	1.13602	776.003	786.134	522.521	527.889
Yipf6	98.72	0.302379	0.380637	0.517131	0.511286	0.759975	0.565915	22.6041	20.121	22.7173	23.2414
Smim10l2a	0.451962	-0.143419	0.390646	0	0.0256702	0	0	1.48973	1.64188	1.53181	1.40567
Tceanc	5.37013	0.391853	0.392951	0.020007	0	0.0189673	0.06007	3.83884	3.46917	3.54269	3.19663
Brcc3	4.57396	0.380347	0.396849	0	0.0256526	0.0264082	0.0561454	28.474	26.2521	23.6601	22.9406
Pdzd11	8.47562	-0.402804	0.404732	0.365128	0.118677	0.125005	0	93.4116	94.4088	97.6385	97.4112
A230072E10Rik	75.7843	0.312971	0.409479	0.447242	0.420049	0.56361	0.580502	0.0598279	0.066109	0.146302	0.106246
2810403D21Rik	0.338971	-0.135233	0.410199	0	0.065218	0	0	3.0202	2.47677	3.07652	2.5526
Apln	0.338971	-0.135233	0.410199	0	0.0176527	0	0	2.25225	2.38165	2.05622	1.82422
Mbnl3	0.332281	0.134627	0.411619	0	0	0.00819152	0	1.53649	1.48594	2.9291	2.63556
Pak3	10.5405	0.425023	0.424426	0.0368096	0.00913106	0.0648555	0.0294763	12.6542	11.9361	11.6139	10.9213
Taz	4.80412	0.327458	0.42853	0.0623401	0	0.170144	0.0589712	67.9063	70.5587	54.2685	57.6048
Ogt	30.4049	0.41199	0.430579	0.115363	0.150293	0.171948	0.248984	114.049	107.762	95.1178	100.761
Otud5	13.6234	0.310156	0.435693	0.0863972	0	0.0768948	0.227098	68.5545	67.8274	60.7519	62.1623
Ikbkg	20.451	0.411365	0.43901	0.0449989	0.0423971	0.0765067	0.0668919	32.5669	30.4818	31.751	32.7533
Diap2	11.6481	0.406506	0.440634	0.0175519	0.0181465	0.0257174	0.0546396	23.1884	21.5176	21.4144	20.9714
BC065397	0.229875	-0.122114	0.440954	0.0142317	0	0	0	2.85871	2.59608	2.16509	1.91143
Arhgap4	0.230754	0.122071	0.441403	0	0	0	0.0128981	1.05351	1.12378	1.55392	1.59582
Ace2	0.221521	0.121	0.443985	0	0	0.0139782	0	0.0953509	0.115797	0.907511	0.69089
G6pdx	11.6407	0.407251	0.454488	0.0705302	0.0673471	0.163653	0.109219	60.1934	58.9936	63.2263	63.5696
Atrx	27.0157	-0.388419	0.45501	0.0920885	0.0814874	0.0480315	0.0713361	61.0431	54.8482	52.7997	52.3941
Hprt	20.604	-0.401195	0.456262	0.42059	0.310558	0.123169	0.33411	170.874	160.429	214.368	199.621
Bcor	6.76978	-0.360597	0.4596	0.0252706	0.0585163	0.0372383	0	19.5719	18.2108	19.465	19.9027
Vma21	14.5158	0.393624	0.466041	0.0953122	0.0554624	0.144144	0.131118	58.2739	52.3983	49.3469	48.3501
Kantr	5.09768	0.327806	0.468056	0.0178051	0	0.0185822	0.0523111	17.1885	14.6446	13.846	13.2575
Pdzd4	34.9137	-0.372113	0.468944	0.330782	0.453137	0.221284	0.178119	39.7505	39.7761	31.4589	31.1017
Pja1	14.0417	-0.390576	0.478705	0.194449	0.118196	0.0908733	0.0943801	90.0035	92.5796	73.7624	75.5564
Cask	11.6714	-0.381556	0.480247	0.0747236	0.0493807	0.040669	0.0319666	24.4507	23.2441	19.6199	19.8497
Zmat1	2.34589	0.256774	0.481752	0.0292643	0	0.0526385	0.0257531	11.6981	10.5017	12.7235	12.7195
Tmem164	8.84726	0.377681	0.485672	0.0183346	0.0116573	0.0296743	0.0308599	41.5435	40.9504	32.5794	33.1378
Apex2	3.04688	-0.270241	0.488184	0.0556913	0.0984082	0	0.0479793	15.973	17.8502	17.1343	17.2821
Maoa	21.2499	-0.379501	0.490968	0.165646	0.253647	0.0545108	0.225933	145.232	140.739	114.501	110.856
Thoc2	20.9953	0.314089	0.499852	0.0621465	0	0.0889717	0.095439	40.9899	36.1605	38.5977	36.726
Vbp1	27.7286	0.370644	0.50251	0.100323	0.422543	0.410227	0.447675	118.153	107.307	109.128	102.588
Mospd1	12.2976	0.360347	0.504077	0.0996798	0.0941663	0.301886	0.0979663	39.7961	34.5379	37.7414	36.8025
Ftsj1	6.40185	0.347447	0.505553	0.034226	0.040623	0.0398759	0.109774	25.4903	23.9772	24.8213	25.5628
Praf2	9.94181	0.361586	0.509633	0.232259	0.0708055	0.401066	0.159624	91.3729	94.6089	68.341	71.9104
Gm1141	0.114937	-0.0946865	0.513147	0.0111659	0	0	0	0.312441	0.248209	0.528137	0.42732
Il13ra1	19.1415	-0.362013	0.513584	0.150299	0.186766	0.144155	0.0744406	104.565	96.8024	93.6381	89.0068
Gla	22.4374	0.351961	0.514712	0.123168	0.207843	0.271529	0.214644	29.8025	28.8428	36.2563	34.3433
Plp2	12.3345	0.360115	0.514732	0.298129	0.199719	0.293402	0.633543	223.947	228.638	233.37	234.207
Plxna3	5.91128	-0.311496	0.515062	0.0157636	0.0319639	0.0151291	0	11.5944	11.8673	7.13252	7.92876
Abcd1	1.24153	0.174647	0.515722	0	0	0	0.0364113	15.3969	15.5849	11.8185	12.752
Ids	52.2278	0.304927	0.515962	0.335662	0.189443	0.349281	0.343279	56.0055	50.7901	57.8374	56.8717
Amot	74.59	0.2909	0.522358	0.125134	0.336508	0.291104	0.314788	111.185	105.733	125.437	124.837
Tsr2	4.72712	0.308856	0.52758	0.0607193	0.0261456	0.0608587	0.0952765	12.0024	11.7322	11.6954	11.7745
Slc9a6	6.09953	0.171673	0.527655	0	0	0.110886	0	26.7665	25.3915	22.6217	21.9699
Prps2	14.3841	-0.347233	0.536353	0.129264	0.124537	0.0740134	0.0926789	53.3254	49.3487	44.7745	42.9737
Emd	21.9519	0.336587	0.540441	0.165654	0.376051	0.437909	0.352624	113.978	116.955	121.507	122.705
Fam199x	8.38204	-0.319861	0.541041	0.035018	0.0350568	0.00911469	0.0281009	14.1905	12.0697	13.7924	12.8417
Cenpi	4.09691	0.285989	0.541041	0.0314976	0	0.0310539	0.0534419	11.3842	10.7283	14.8986	14.5893
Fam120c	3.85982	-0.247208	0.55015	0.0135037	0.0256749	0	0.013599	12.5773	11.4953	11.8392	11.9541
Prdx4	12.8019	0.337322	0.551972	0.358543	0.35844	0.667639	0.466896	142.846	147.945	190.219	176.037
Rnf128	10.6909	0.317152	0.556429	0.0744147	0	0.113099	0.0491865	42.6365	38.7578	34.5223	32.8819
Mid2	5.82133	-0.168945	0.560936	0.0729189	0	0	0	19.1651	17.4534	15.9535	15.6187
Hdac6	44.2332	0.27815	0.56698	0.266995	0.294431	0.35571	0.378467	134.637	138.733	130.734	136.607
Zfp300	278.579	0.132451	0.574171	1.6071	1.47176	1.77878	1.66611	0.81538	0.688668	0.871577	0.80971
Hmgn5	88.6321	0.229618	0.584638	1.32528	1.10491	1.3763	1.60088	41.3216	39.1542	51.1949	47.494
Ngfrap1	90.4559	0.230665	0.598026	1.00209	0.576616	1.15679	0.806103	365.424	386.192	430.299	430.711
Phex	40.7605	0.260047	0.598922	0.141338	0.129472	0.172757	0.175324	0.0546756	0.0300913	0.0438231	0.0726148
Brwd3	4.09431	0.248834	0.600371	0	0.0216093	0.0257861	0.0228523	7.27807	6.67319	6.3874	6.52128
Pcdh19	3.79675	0.22321	0.601521	0	0	0.0120301	0	2.1113	1.71563	2.55939	2.58812
Slc35a2	10.5281	0.281188	0.601642	0.047655	0.0909064	0.224719	0.0462618	34.9083	38.1119	36.4961	38.0352
5430428K19Rik	1.03124	0.160058	0.603834	0	0.0106772	0.0342772	0.0413269	0	0.0138966	0.039541	0.0367774
Pim2	46.9708	-0.274546	0.611961	0.771877	0.76413	0.925054	0.249572	17.6644	17.8697	21.9618	21.9136
Zmym3	11.4626	0.277842	0.631159	0.062075	0.0444524	0.0743254	0.0873539	34.8943	34.7553	30.7789	31.5694
A230072C01Rik	4.77832	-0.248766	0.6345	0.110754	0.0527779	0.0181575	0.0799597	11.7323	10.9183	11.2806	10.7307
Bhlhb9	12.9712	-0.27191	0.644596	0.172535	0.13262	0.0703688	0.144561	73.8657	69.1852	70.5668	67.6125
Timm17b	16.5313	-0.268024	0.650693	0.123564	0.489115	0.17483	0.262526	44.7626	46.6207	39.9889	41.387
Naa10	4.43441	0.090068	0.651599	0	0	0	0.44918	99.812	106.488	90.7239	93.6703
Tceal8	13.5775	-0.264671	0.654433	0.0373223	0.134228	0.0333339	0.0740997	63.1454	57.381	59.8969	54.7122
Renbp	15.1801	0.257926	0.665672	0.299683	0.197501	0.297897	0.408964	200.357	205.72	158.939	166.895
Zfp185	9.87101	-0.254207	0.668265	0.0942347	0.0655372	0.0468427	0.0589919	24.3202	21.9306	23.3352	24.0389
Sh3bgrl	501.969	0.090183	0.66839	3.71994	3.28955	4.13769	3.44592	189.861	169.415	213.627	192.888
Tspan6	12.6717	-0.254893	0.669714	0.108389	0.264055	0.15686	0.11256	122.183	119.227	132.991	124.159
Gpc3	2.17521	-0.157151	0.686089	0.0580205	0.0546038	0	0.0687658	2.08737	1.85539	7.58136	7.89053
Gm4984	2.08328	0.164893	0.686511	0.0719038	0	0.0615485	0.101352	1.11378	0.99469	0.768447	0.977565
Hnrnph2	49.0874	0.189874	0.686597	0.282628	0	0.288236	0.590913	163.252	158.407	151.721	145.042
Aifm1	14.957	-0.24098	0.686768	0.378941	0.0640367	0.187704	0.132256	168.897	170.233	125.488	124.771
Mecp2	5.20289	0.209267	0.687059	0.0200137	0.00984883	0.0192201	0.0288668	24.5107	22.855	21.837	22.3029
Fgd1	5.27131	0.203941	0.68882	0.0461711	0.0221534	0.0557076	0.0584826	20.2097	19.793	13.6879	15.3079
Rbmx	6.76099	-0.221876	0.689201	0.100609	0.0406456	0.020451	0.0778858	25.2362	23.824	24.553	26.0922
Zfp275	3.74049	0.178983	0.693225	0	0	0.0152439	0	11.1873	10.8478	11.8305	11.574
Slc25a53	4.14668	-0.195214	0.697077	0.0567834	0.0149855	0.0127716	0.0240035	2.68126	2.50105	2.41098	2.2154
Eif1ax	7.82956	-0.203879	0.698521	0.380764	0.246784	0.118614	0.249697	284.118	279.189	269.883	254.624
Prps1	3.7237	-0.188536	0.701654	0.0828786	0.116867	0.0408172	0.0846212	71.8916	68.1695	67.8396	64.7183
S100g	1.56797	0.134445	0.702035	0	0	0.139561	0	21.7704	18.9288	51.8555	45.7961
Gyk	1.58011	0.133727	0.702035	0	0	0	0.0146049	10.2166	9.25573	6.65991	6.16416
Armcx3	5.72861	0.0781238	0.702035	0	0	0.151778	0	49.4208	46.5492	46.4651	45.6317
Pdk3	7.19105	0.212714	0.705089	0.0523334	0.0979019	0.143577	0.104952	50.9917	51.3181	48.615	48.5899
Rpgr	6.15489	0.211712	0.707424	0.021751	0.0269137	0.0199358	0.0519555	12.0422	10.7925	9.62424	9.47936
Tbc1d25	2.054	-0.0752224	0.709354	0	0.0660914	0	0	14.3677	14.5312	13.3732	14.8696
Htatsf1	12.4331	-0.143421	0.713917	0.0919551	0.153989	0.090448	0	56.4235	51.17	53.9336	51.1781
Eif2s3x	11116.4	0.0235321	0.722172	58.7961	58.3473	58.8472	62.2423	123.64	112.471	121.888	110.708
Amer1	6.33293	-0.193134	0.722801	0.0293276	0.0389317	0.0177559	0.0295297	14.1853	13.9095	8.76107	9.72317
Tbl1x	5.5733	-0.179854	0.724848	0.118502	0.0581796	0.0529456	0.0590774	72.6534	69.2495	68.0605	70.0872
Ube2a	11.3696	0.21264	0.727742	0.148945	0.282544	0.281143	0.297852	86.7779	83.5818	89.2978	84.2538
Araf	8.10908	0.202877	0.733434	0.023496	0.0891527	0.0891854	0.0699356	67.6477	68.806	56.2318	59.8484
Elf4	4.85257	0.171407	0.734714	0.0373915	0	0.0330054	0.0230001	10.5749	10.7217	16.1316	16.9594
Ophn1	2.27005	-0.134434	0.734714	0.0252221	0.0277648	0.0261437	0	11.2417	9.9892	11.4635	10.9896
Dlg3	7.12734	-0.098628	0.735651	0.0504552	0.0688122	0	0.0478506	17.6982	16.8257	15.2239	14.9201
C330007P06Rik	38.0757	0.0818682	0.736993	0	0	0	0.761129	58.8035	53.5841	53.328	50.1231
Nxt2	3.98205	-0.16952	0.738359	0.0168603	0.0901275	0.0498111	0.0170647	22.022	19.0413	27.0818	24.9274
Sh3kbp1	3.00182	0.151119	0.74134	0	0.0162368	0.0165539	0.0175669	10.9674	10.8071	7.67196	7.32669
Cldn2	32.2114	-0.19703	0.741418	0.358364	0.345851	0.430211	0.148394	228.2	226.417	143.023	153.692
Gdpd2	0.926535	-0.0949179	0.7426	0	0.0194875	0	0	6.50071	6.6217	3.54555	4.16729
Prkx	12.0497	0.200747	0.743256	0.0588779	0.0975288	0.141601	0.074245	61.9138	59.7625	64.6353	63.1906
Cd99l2	10.8522	-0.196204	0.744777	0.132918	0.0819833	0.041798	0.117483	40.7497	39.8058	37.365	37.8923
Tsix	0.723669	0.0869775	0.745366	0	0.00515428	0.0145207	0	0	4.73608e-06	0.000976647	0
Ubqln2	36.9742	0.182971	0.749268	0.287261	0.212768	0.371645	0.230148	112.437	111.696	108.949	112.325
Fundc1	8.25662	0.189193	0.752004	0.127321	0.0802814	0.129592	0.167225	57.5963	53.3946	47.4609	44.5501
Reps2	0.767415	0.0791057	0.758758	0	0	0.00620642	0	0.250115	0.222465	0.514524	0.520357
Pqbp1	4.85994	-0.155831	0.764255	0.0832266	0.161374	0.159774	0	79.7621	82.1697	81.2288	81.5978
Rp2h	1228.03	-0.0406053	0.765748	6.1601	6.35071	6.32256	6.0357	13.9595	11.6215	11.2407	11.0781
1110012L19Rik	3.66849	0.155897	0.768681	0.102767	0.0448342	0.139476	0.0939895	40.8233	41.043	37.6141	37.9813
Foxo4	7.00522	-0.16294	0.771004	0	0.162863	0.054361	0.0576185	58.5851	57.5097	62.6042	63.0385
Syn1	1.28262	-0.109641	0.771101	0.00731113	0.0162072	0	0.00403281	5.81951	5.64637	6.33463	6.88886
Dkc1	3.89314	0.136941	0.771471	0	0.0269697	0.0550528	0	31.0232	30.2954	34.8622	32.7212
Kdm5c	7150.26	-0.0244606	0.772549	14.1576	14.1962	13.2815	15.0756	33.2136	33.7142	28.9687	30.192
Shroom2	18.9525	-0.17459	0.779776	0.0644186	0.0792672	0.0866807	0.0321703	24.0124	21.3989	14.6414	15.1293
Zfp280c	4.54674	-0.155873	0.780144	0.0508498	0.016379	0.0308818	0.0156179	17.2776	15.7633	15.9933	16.5339
Xkrx	95.4836	-0.113613	0.780175	1.15433	1.05649	0.914181	1.14884	2.73157	2.73099	1.68636	1.60269
Mtm1	5.30027	0.140566	0.781908	0.0562752	0	0.0854169	0	17.9963	16.4243	13.8781	13.6373
Hcfc1	21.4119	0.172183	0.782036	0.071586	0.0406469	0.0831306	0.0587602	58.19	57.074	53.5559	56.6658
Bcap31	37.3035	0.157739	0.782837	0.663688	0.820498	0.934654	0.82449	366.033	364.57	365.485	366.825
Irak1	36.2021	-0.159939	0.78378	0.350426	0.201341	0.275254	0.205107	76.9404	74.0481	69.0267	72.8768
Phf8	11.5331	-0.168514	0.789768	0.0481501	0.0416726	0.0211078	0.0476435	12.7996	13.0563	15.4537	15.7588
Zfp182	2.20455	0.114199	0.790549	0.0145882	0	0.00670802	0.0217241	6.15219	5.67702	5.71518	5.62853
5730405O15Rik	2.53276	0.0560287	0.791706	0	0	0	0.180333	2.14201	2.25403	1.88082	1.8893
Zfp449	2.64243	-0.127845	0.792345	0.0172705	0.0329044	0.015247	0.0171568	9.26819	8.35259	7.44699	7.41244
Gm6568	190.091	0.0800775	0.794392	5.67741	5.54148	5.7443	6.36233	0.153343	0	0	0
Pgrmc1	37.7093	0.148864	0.797153	0.461641	0.494467	0.562811	0.566412	254.613	252.787	292.965	283.332
Gm14379	1.63118	-0.105402	0.800012	0.0185186	0.0193378	0.0191865	0	1.57305	1.35282	1.68642	1.55399
Hmgb3	31.2937	0.0546543	0.800587	0	0	1.07855	0	145.194	142.753	164.823	155.258
Cdk16	26.5326	-0.149677	0.803388	0.211397	0.263913	0.152835	0.261544	118.991	115.892	95.0528	98.8009
Ubl4a	2.20447	-0.0994071	0.807104	0	0.0717805	0	0.0394264	21.4002	20.0145	20.5446	20.3776
Ppp1r3f	2.29766	0.0515193	0.810014	0	0	0	0.0418136	11.3861	11.3046	9.19185	9.38719
Phf6	9.31835	-0.144326	0.818917	0.088969	0.0400784	0.0611315	0.0433293	43.5885	39.2328	46.8121	44.5303
Wdr13	11.1099	0.145223	0.820225	0.0611813	0.0832958	0.0933112	0.0889129	65.5801	63.3612	48.2431	50.7707
2610002M06Rik	4.60907	0.119129	0.832595	0.00903981	0.0459033	0.0341656	0.038082	13.2798	12.056	11.5429	11.1998
Ccdc120	3.02225	-0.091509	0.836775	0.043715	0	0	0.0229013	15.1592	14.8871	11.5588	12.3621
Fam122b	1.18613	0.0619435	0.845041	0.0141715	0	0.027587	0	3.73883	3.57773	4.64291	4.54526
Stag2	18.2085	0.12307	0.850883	0.0882521	0.054474	0.0534762	0.118563	59.9134	54.8761	57.4991	52.0224
42984	4.09802	0.0939776	0.854465	0.0213518	0	0.00930773	0.0201733	4.82236	4.25586	5.49437	5.15292
Elk1	21.0909	0.116167	0.855948	0.109369	0.199601	0.188713	0.173873	35.3905	36.1279	28.7133	29.1459
Fhl1	34.8944	-0.113296	0.860002	0.101781	0.0590441	0.0993943	0.0422377	131.598	127.319	132.455	126.137
Uxt	3.33802	-0.0390584	0.860281	0.502439	0	0	0.308021	28.6203	30.3752	25.4483	24.8944
Med12	14.1444	0.115807	0.860757	0.0244627	0.0671947	0.0627309	0.0465967	25.9135	25.093	23.6216	26.1525
Gdi1	23.7671	0.111059	0.865025	0.091443	0.231476	0.226034	0.148683	250.116	250.627	227.889	229.156
Mid1ip1	35.6226	0.0973705	0.865585	0.435509	0.418893	0.464272	0.487024	134.321	131.661	110.366	115.979
Klhl15	5.73468	0.0379181	0.865585	0	0.0491044	0	0.103543	2.96241	2.60094	2.60274	2.68614
Nsdhl	10.5475	0.104907	0.866401	0.12878	0.119504	0.2434	0.0596245	34.1043	34.6348	28.9304	28.6753
Gpc4	109.506	0.0678147	0.873668	0.948861	0.867716	0.990892	0.950723	575.487	553.593	447.762	444.046
Atp11c	5.92855	-0.0533332	0.876433	0.0489561	0	0.0264274	0	11.9864	10.8484	13.9372	12.8166
Rps6ka3	26.6902	0.100804	0.87802	0.0712866	0.143655	0.057518	0.191246	25.2071	23.4732	21.9919	22.505
Slc6a8	22.6046	-0.0561685	0.87984	0.267988	0.148775	0.28368	0	178.31	175.844	134.683	139.758
Msl3	21.1798	-0.098176	0.880585	0.172799	0.232076	0.130279	0.242189	64.5415	58.7721	59.9442	58.9631
2210013O21Rik	9.57973	-0.0957832	0.884342	0.35681	0.239103	0.33374	0.169177	74.7029	77.9796	73.3361	74.8638
Acsl4	30.2167	0.0851355	0.890423	0.154093	0.16344	0.173203	0.177774	84.4261	76.2923	63.4409	61.2506
Hsd17b10	7.26985	-0.0307193	0.892805	0.502843	0	0.226959	0	202.765	206.638	145.762	148.576
Zc4h2	9.79576	-0.0893847	0.893805	0.142191	0.126907	0.170191	0.07064	19.5464	17.5976	18.1889	17.4975
Nono	139.425	-0.0510956	0.893805	1.19897	1.5097	1.37198	1.28309	437.412	432.416	415.71	408.07
Col4a5	419.634	-0.0435986	0.893805	0.447536	0.281074	0.330518	0.384703	201.52	189.48	138.253	138.446
Fam50a	16.9698	-0.0378105	0.893805	0	1.15552	0.432929	0.385089	160.131	162.829	150.481	151.004
Ocrl	5.73995	-0.0751384	0.898435	0.0453524	0	0.0227724	0.0115505	26.7064	24.9584	25.7024	26.853
Nkap	5.03229	-0.0734339	0.900883	0.0108217	0.0441059	0.0104945	0.0339794	21.1534	19.0641	19.9474	19.6304
Xiap	22.6828	0.080681	0.90105	0.0833366	0.0670882	0.0866968	0.0802114	55.7157	48.6283	48.9258	47.5299
5530601H04Rik	271.177	0.0345122	0.901647	1.7007	1.82706	1.92449	1.75068	3.55793	3.43495	3.74973	3.71065
Akap17b	0.824121	0.0348615	0.902803	0	0.00826051	0.0110059	0	3.04267	2.69953	3.22092	2.95675
Snx12	29.5984	-0.0277738	0.902803	0.556821	0	0	0.243522	63.8813	61.9547	57.5221	57.8298
Armcx2	9.47901	-0.0777597	0.904874	0.0205989	0.104854	0.0222998	0.0845445	28.9637	29.2365	23.0753	21.8063
Chic1	23.9347	0.0564714	0.906014	0.137602	0.0386189	0	0.226504	4.72123	4.45776	4.49927	4.18103
Pin4	19.2081	0.0464836	0.909774	0.528887	0	0	1.10917	131.078	142.315	132.62	120.631
Xist	75644.5	0.0251802	0.916054	115.798	105.885	107.888	121.583	0.151453	0.0972956	7.25691	7.54296
Jade3	1.46912	-0.0347695	0.919827	0.0311446	0	0.0252555	0	7.12745	6.51175	8.87943	8.83699
Dnase1l1	11.8317	0.0635592	0.925654	0.231712	0.114163	0.263473	0.119681	42.8967	40.2177	38.3924	39.8251
Ebp	7.28512	0.0606558	0.926284	0.0407441	0.170201	0.11348	0.120318	37.7655	38.4985	49.211	47.7202
Dock11	1.53971	-0.0330919	0.926685	0	0.0154139	0.0143149	0	3.13224	2.95766	5.21876	5.13436
Porcn	5.04703	-0.0308209	0.926685	0.0797425	0.070686	0	0.131451	10.041	10.5258	12.2458	12.9192
Alg13	3.6464	-0.0434963	0.940284	0.0345668	0.0118635	0.0268026	0.0121529	6.0913	5.33529	6.59904	6.52378
Rap2c	11.7999	0.048711	0.944542	0.0705838	0.0411076	0.0828237	0.0443459	53.444	48.1692	48.2912	46.7476
Trmt2b	5.173	-0.043515	0.946844	0.0396435	0.045455	0.0573151	0.0206073	22.067	20.5694	19.1111	19.5233
Phka2	11.3438	0.0310423	0.948408	0.143141	0	0.089931	0.0701084	13.7008	13.1292	13.0396	14.2564
Pdha1	28.9441	-0.0422766	0.948417	0.216136	0.242336	0.203159	0.24774	238.813	231.834	185.337	184.481
Slc25a14	3.70855	-0.0329794	0.948828	0.076836	0.0645104	0.121743	0	13.2839	13.281	13.8015	13.5209
Tfe3	11.0673	-0.0425261	0.950726	0.115055	0.0878309	0.0718299	0.118762	44.5545	44.5557	40.3566	40.882
Usp11	4.92187	-0.0349254	0.950785	0.0578406	0.0178436	0.0713745	0	40.751	40.6408	24.0604	24.8603
Tmem29	300.577	0.0186459	0.950785	2.06955	2.60106	2.37861	2.44204	16.0341	15.6597	13.3287	12.912
Hdac8	2.2528	0.0131976	0.955869	0.126142	0	0.13569	0	17.144	16.558	15.7215	15.9451
Nhsl2	8.07908	-0.0387885	0.955921	0.0159391	0.0160559	0.0159649	0.0151619	1.13802	1.02695	1.2119	1.10436
Rab9	3.71147	-0.0274288	0.95857	0	0.264073	0.190589	0.0677903	74.7913	69.5405	65.3582	61.0789
Kif4	7.17139	0.0319981	0.962083	0.0368352	0.0116866	0.0232518	0.0247684	13.1907	13.3964	17.9059	18.2262
Tbc1d8b	7.69213	-0.0311945	0.963963	0.0345817	0.0321191	0.0233365	0.045371	16.0124	14.4768	15.5704	14.86
Maged2	14.3971	-0.0307292	0.966544	0.215736	0.144047	0.200847	0.14626	127.273	130.355	93.8183	96.0259
Enox2	5.75953	0.0128795	0.971288	0.0599556	0	0.0329127	0.0340823	11.5339	10.8644	9.63202	9.62391
Mtmr1	6.40794	0.0240744	0.973048	0.0303056	0.040865	0.064512	0.0138184	33.3901	29.6906	26.3027	26.0865
Atp6ap1	8172.83	-0.00368059	0.973454	89.5746	97.8698	90.1143	100.181	259.186	261.402	287.534	283.837
Maged1	16.7171	-0.0240955	0.97505	0.207091	0.24869	0.24941	0.203965	382.557	394.329	320.113	329.232
Firre	168.067	0.00858404	0.990596	0.863021	0.707669	0.541893	1.07043	4.87476	4.79349	4.17083	4.53923
Morc4	5.88013	-0.00919139	0.992208	0.0469114	0.028794	0.0745959	0	26.0032	24.7908	16.3321	17.4714
Mpp1	16.1761	-0.0102848	0.992622	0.232077	0.158283	0.227861	0.158578	124.08	126.233	104.869	106.697
Rpl39	18.2655	0.00531731	0.994268	1.39213	1.39203	1.39567	1.54166	2915.3	3002.16	3324.74	3083.39
Nkrf	2.03128	-0.0028436	0.9946	0.0614217	0	0.0594116	0	9.82105	8.79475	12.7584	12.7189
Cdkl5	2.93081	-0.00343343	0.998088	0.0538085	0	0.0295433	0.029963	5.59242	4.87958	4.30822	4.57417
BC023829	4.08075	-0.00268368	0.99969	0.0687823	0.134419	0.105596	0.107317	50.4188	48.0924	48.0951	47.6144
Pola1	4.49246	0.000512967	1	0.0384485	0	0	0.0405701	12.2378	11.8365	12.8463	12.306
Nap1l3	2.41991	0.000407275	1	0	0.053257	0.0267498	0.0311345	11.5154	10.4054	9.48497	8.79153
Fam3a	6.04729	-7.47285e-05	1	0.0754642	0.0737343	0.0371348	0.11447	43.0619	41.5238	37.7586	38.529
Mcts1	56.6037	0	1	0	0	0	0	65.4375	63.7786	65.8175	67.033
Tspan7	7.30749	0	1	0	0	0	0	34.1023	31.8194	52.6004	52.1256
Ammecr1	3.52679	0	1	0	0	0	0	19.9135	17.7061	19.5823	19.0918
Tmem47	3.1721	0	1	0	0	0	0	7.99209	8.09243	8.07036	7.80671
Srpk3	2.31821	0	1	0	0	0	0	3.63548	3.75715	2.22099	2.15812
Zdhhc15	1.2301	0	1	0	0	0	0	3.52518	3.24267	3.3277	3.444
Klf8	1.20149	0	1	0	0	0	0	1.10731	1.02177	1.25268	1.3307
Lrch2	1.19637	0	1	0	0	0	0	12.9051	11.8262	9.5164	9.29442
Zdhhc9	1.06344	0	1	0	0	0	0	17.546	18.0833	18.0551	19.2213
Dcx	0.673186	0	1	0	0	0	0	0.126544	0.0825015	0.575838	0.49873
C430049B03Rik	0.414929	0	1	0	0	0	0	1.02962	0.705112	0.824949	0.715578
Rbm3os	0.28752	0	1	0	0	0	0	0.634424	0.819829	0.820905	0.86857
Spin4	0.28752	0	1	0	0	0	0	1.6035	1.45758	1.45416	1.42024
2310010G23Rik	0	NA	NA	0	0	0	0	2.18756	2.09734	1.58579	2.06332
9530027J09Rik	0	NA	NA	0.000405794	0	0.00175159	0.000521673	0.0959076	0.171491	0.262428	0.278997
Alas2	0	NA	NA	0	0	0	0	1.13568	0.886793	0.944157	1.05844
Apoo-ps	0	NA	NA	0	0	0	0	0	0	0	0
Arxes2	0	NA	NA	0	0	0	0	3.27995	3.21681	3.56769	3.02599
Bcorl1	0	NA	NA	0	0	0	0	9.47616	9.19055	10.6916	11.1164
Cfp	0	NA	NA	0	0	0	0	3.11673	2.9299	2.55425	2.84155
Cited1	0	NA	NA	0	0	0	0	50.52	54.2718	26.9299	27.9822
Cmc4	0	NA	NA	0	0	0	0	12.2612	11.4919	10.3629	10.4524
Ddx26b	0	NA	NA	0	0	0	0	5.09892	4.66113	5.56681	6.05074
Foxp3	0	NA	NA	0.000214084	0.00056969	0.00012853	0.000627143	0.0823683	0.0842625	0.0508376	0.05929
Frmpd4	0	NA	NA	0	0	0	0	0.329689	0.316093	0.250262	0.220661
Gab3	0	NA	NA	0	0	0	0	0.500626	0.584324	0.522402	0.508516
Gja6	0	NA	NA	0	0	0	0	0.298675	0.363454	0.341874	0.16336
Glra4	0	NA	NA	0.000391233	0	0	0	0.0324511	0.015744	0.0157646	0.10008
Gm6938	0	NA	NA	0	0	0	0	2.55444	2.9101	2.48116	2.80838
Gm7173	0	NA	NA	0	0	0	0	0.548166	0.43143	0.282761	0.390595
Heph	0	NA	NA	0	0	0	0	0.507691	0.381915	0.288687	0.353052
Iqsec2	0	NA	NA	0	0	0	0	8.3525	7.76082	6.89202	6.94296
Itgb1bp2	0	NA	NA	0	0	0	0	0.501753	0.601327	0.584913	0.691684
Mamld1	0	NA	NA	0	0	0	0	0.44236	0.391987	0.849347	0.796542
Mir5116	0	NA	NA	0	0	0	0	0	0	0	0
Mtcp1	0	NA	NA	0	0	0	0	4.60571	4.52447	4.44878	4.79346
Nlgn3	0	NA	NA	0	0	0	0	0.519138	0.474845	0.418183	0.460647
Pfkfb1	0	NA	NA	0	0	0	0	3.35762	3.60239	4.37459	4.34438
Ppp1r3fos	0	NA	NA	0	0	0	0	0.301696	0.257115	0.315379	0.265591
Rab39b	0	NA	NA	0	0	0	0	1.98194	2.02427	1.41885	1.36287
Ribc1	0	NA	NA	0	0	0	0	5.8618	5.79707	7.69526	7.34506
Rnf113a1	0	NA	NA	0	0	0	0	12.0906	12.8383	12.459	13.35
Rragb	0	NA	NA	0	0	0	0	21.2504	19.7897	20.0985	19.7075
SlcUbl4a	0	NA	NA	0	0	0.00148117	0	0.03904	0.11229	0.110956	0.138794
Syp	0	NA	NA	0	0	0	0	1.56833	1.49471	1.20988	1.33703
Taf9b	0	NA	NA	0	0	0	0	12.8849	12.4953	16.6099	15.8875
Tmsb15b1	0	NA	NA	0	0	0	0	0.527796	0.65784	0.354686	0.214446
Tmsb15b2	0	NA	NA	0	0	0	0	0	0	0	0
Tmsb15l	0	NA	NA	0	0	0	0	0	0	0	0
Trpc5	0	NA	NA	0	0	0	0	0	0	0	0
Uprt	0	NA	NA	0	0	0	0	29.4629	28.7273	22.904	24.6149
Usp27x	0	NA	NA	0	0	0	0	9.84021	10.1543	10.4491	10.482
Zc3h12b	0	NA	NA	0	0	0	0	4.05566	4.03364	2.98789	3.20334
Zcchc12	0	NA	NA	0	0	0	0	1.21726	1.13661	0.85358	0.881639
Zxda	0	NA	NA	0	0	0	0	3.0166	2.6385	2.66101	2.30147
