# Supplementary material for: Orientation-dependent Dxz4 contacts shape the 3D structure of the inactive X chromosome
Source: Nat Commun. 2018 Apr 13;9:1445. doi: 10.1038/s41467-018-03694-y (PMC5899087; doi:10.1038/s41467-018-03694-y)
Supplement: Supplementary file 9 — Supplementary Data 7 [file 41467_2018_3694_MOESM9_ESM.xlsx]

## Sheet: Supp. Data 7
Supplementary Data 7: Differential Xi-specific expression change between 5-aza-2dC treated and untreated Del-hinge clone a
As described in Supplementary Data 2, but for 5-aza-2dC treated and untreated Del-hinge clone a.
Xi-specific differential expression				Xi TPM				Xa TPM
Gene	Mean Expression	log2 fold change	Adjusted p-value	Del-hinge 0u 5-aza-2dC rep1	Del-hinge 0u 5-aza-2dC rep2	Del-hinge 4u 5-aza-2dC rep1	Del-hinge 4u 5-aza-2dC rep2	Del-hinge 0u 5-aza-2dC rep1	Del-hinge 0u 5-aza-2dC rep2	Del-hinge 4u 5-aza-2dC rep1	Del-hinge 4u 5-aza-2dC rep2
Usp9x	615.117	3.34346	1.84174e-83	0.103301	0.145077	1.58152	1.36685	70.6705	74.0215	77.1286	78.4439
Msn	9424.65	0.952015	4.15233e-78	51.6631	54.1294	109.385	102.958	1119.75	1162.02	1170.48	1161.43
Col4a5	419.634	2.68684	4.23189e-56	0.683006	0.643796	4.39388	5.15296	317.095	337.885	307.052	310.82
Mcts1	56.6037	5.2125	1.72252e-40	0	0	6.03807	6.22221	56.7286	57.078	50.7056	52.3779
Las1l	92.3292	3.36008	5.49412e-24	0.0408774	0.168663	2.01161	1.98916	57.8971	59.5785	57.193	55.0934
Zrsr2	125.395	3.18195	1.60626e-23	0.0545755	0.0273228	0.808573	0.575731	12.4455	12.9892	12.7517	13.3381
Hccs	93.1907	2.4849	1.45048e-11	0.0607735	0.0219752	0.604548	0.639526	33.5655	32.9915	32.6138	30.4212
Wbp5	341.56	1.17737	2.02e-11	9.7172	8.01073	20.0425	22.7176	921.442	889.491	1191.1	1096.23
Car5b	1444.26	-0.635958	2.69365e-11	16.1543	15.1213	10.4793	10.2595	28.0051	29.0034	23.6833	24.6712
Psmd10	50.8094	2.0661	8.7521e-08	0.169992	0.254198	1.61194	1.40062	102.635	102.045	88.7015	87.3743
Uba1	238.501	1.24942	2.20271e-07	0.504279	0.657895	1.58909	1.48851	273.888	284.189	281.419	281.801
Siah1b	37.6727	2.18576	2.95078e-07	0	0.0307975	0.535783	0.366659	5.81347	5.76734	5.95498	6.10284
Cul4b	91.8418	2.20155	7.63411e-07	0.0882123	0.0814165	1.70397	1.07325	48.6703	50.499	49.1583	48.9896
Chm	62.4654	1.85674	2.97531e-06	0.159555	0.0631455	0.841159	0.485702	20.5826	21.8463	19.9551	20.8464
Bgn	35.9941	1.84593	1.3424e-05	0.270036	0.12173	0.920635	1.28702	0.938171	1.28791	26.4148	25.7308
Lamp2	296.619	0.722528	0.000232578	0.91708	0.886307	1.47251	1.69892	297.465	310.225	315.624	314.515
Rbm41	33.1436	1.57629	0.000470686	0.00663978	0.00709664	0.0924243	0.0916532	5.65172	5.75884	6.51515	6.22044
Eda2r	413.304	0.600768	0.00104422	2.55439	2.16242	3.78585	3.73325	13.5598	14.9712	21.5969	20.4887
Shroom4	6211.4	0.205641	0.00132289	40.2301	44.9915	49.8941	51.8875	31.126	35.9151	39.1784	39.8369
Zfx	469.527	1.02814	0.00232027	1.95597	1.7654	4.7832	3.81637	18.8271	19.1505	18.9732	19.9818
Col4a6	51.596	1.158	0.00287113	0.130859	0.185603	0.466747	0.388654	57.535	60.7528	49.7477	50.8601
Haus7	10.6251	1.33349	0.00441272	0.082253	0	0.575104	0.453883	20.4821	20.0949	21.776	21.9692
Rps4x	76.7967	1.02992	0.00465834	1.14485	1.26031	3.44134	2.44317	1434.7	1486.29	1470.94	1404.15
Tceal8	13.5775	1.30929	0.00755031	0.0686626	0.0394103	0.303196	0.403924	65.1244	60.2927	68.7456	61.4159
Fundc2	11.961	1.22973	0.00871533	0	0	0.222655	0.113445	60.4027	62.6084	59.1317	57.4176
Rbm3	68.3461	-1.00324	0.00923478	0.49407	0.53374	0.160021	0.285627	202.993	197.609	189.778	176.458
Mbtps2	20.4003	1.26392	0.0105691	0.0200216	0	0.0787416	0.116997	19.2016	20.4093	19.0727	19.8942
Mageb16-ps1	102.451	0.816177	0.0117219	0.449015	0.435589	0.801178	0.947516	0	0	0	0.0326889
Vbp1	27.7286	1.2047	0.0154572	0.0475627	0.312504	0.63433	0.992919	94.4983	97.8113	94.885	94.3209
Med14	38.4886	1.12778	0.0172797	0.0711409	0.0458957	0.106389	0.291613	20.8518	21.673	21.6335	21.6056
Mid1	4089.49	0.455897	0.0193587	22.2103	24.4042	32.727	34.3043	31.1803	33.7047	35.5099	36.8218
Ube2a	11.3696	-1.04832	0.0390912	0.156509	0.173918	0	0	72.8156	75.2584	73.6369	73.6483
Gripap1	10.19	0.991777	0.042666	0	0	0.135748	0.0840505	40.0332	41.3816	39.4713	42.0095
Gpkow	29.6018	1.01702	0.0483954	0.0907116	0.0181603	0.15652	0.28422	35.2589	37.6971	37.3987	37.7251
Gprasp1	21.3495	1.02018	0.0494405	0.00636948	0.0327499	0.0857837	0.113634	11.207	11.7531	12.4266	12.8612
Flna	397.314	0.36801	0.0513416	1.23522	1.35899	1.83818	1.65513	816.787	820.203	1019.47	1004.81
Taf1	75.2528	0.779606	0.0525388	0.0896904	0.163643	0.220023	0.286375	19.0464	20.5858	21.6771	22.5436
Armcx5	9.32804	0.92378	0.0605319	0	0.0190533	0.10111	0.152508	5.43416	5.72499	6.1134	6.14388
Mospd2	40.6234	0.952089	0.0616071	0.0184909	0.163704	0.204639	0.359513	44.7738	45.9747	56.007	53.762
Plp2	12.3345	0.926552	0.0759733	0	0.21511	0.435325	0.715943	191.487	190.49	203.006	198.38
Igbp1	36.8096	0.821542	0.0886082	0.372942	0.206901	0.628336	0.741035	78.9176	79.1329	74.2014	71.3166
Phf6	9.31835	-0.843789	0.107561	0.0643437	0.0893895	0.0213304	0	37.8279	37.215	37.3028	35.8943
Firre	168.067	0.609579	0.109492	0.307682	0.603529	0.639018	0.903233	3.66743	4.2417	4.57709	5.0372
Wdr45	12.0918	0.845219	0.113196	0	0.0773992	0.118707	0.329288	41.9336	44.5064	48.5969	47.9887
Was	46.2311	0.724058	0.115846	0.351436	0.267467	0.670629	0.586073	0.0391159	0.0148937	0.419382	0.255181
Bcap31	37.3035	0.766308	0.130238	0.583983	0.263996	0.667686	1.21519	289.78	302.398	299.799	297.93
Emd	21.9519	-0.801643	0.13726	0.484204	0.454	0.187203	0.196788	101.288	102.599	111.616	110.263
Efnb1	781.17	-0.235092	0.145038	4.80968	4.80458	4.22065	4.20202	101.676	102.426	95.9392	99.7495
Gdi1	23.7671	-0.795602	0.145424	0.237926	0.481878	0.195564	0.106745	239.2	248.694	256.964	257.271
Acsl4	30.2167	-0.745992	0.153907	0.100745	0.20218	0.0678722	0.0745819	48.2429	50.0971	40.1542	40.1178
C1galt1c1	16.4376	0.788634	0.157045	0.240864	0.156492	0.490795	0.621027	45.5036	46.2767	42.675	40.3282
Yy2	13.9002	0.755245	0.167391	0	0	0.071557	0.0403341	3.91801	3.93632	5.18285	4.92315
Ctps2	15.3891	0.758671	0.178847	0.0280906	0.0157812	0.101777	0.0477316	18.6828	18.9507	17.3227	17.5285
Maged1	16.7171	0.739442	0.19412	0.0520176	0	0.106403	0.118137	240.525	242.256	243.32	244.824
Asmt	275.694	-0.322302	0.195099	7.02526	7.96221	5.47304	6.82749	17.6744	19.9681	19.4833	21.5524
Zmym3	11.4626	0.680793	0.229073	0.0164469	0	0.0172823	0.0763432	19.1992	20.2904	20.2094	20.9664
Fundc1	8.25662	-0.666052	0.229082	0.177503	0.0921861	0.0477843	0	33.3615	34.5267	32.1021	31.5617
Xist	75644.5	0.229376	0.271092	73.295	93.2538	93.2635	109.818	0.0813257	0.151515	0.906501	0.932837
Utp14a	9.75857	0.605454	0.291948	0.0404109	0.0781939	0.212308	0.134411	16.6218	17.0423	16.1351	17.019
Ccdc22	11.0089	0.595698	0.307833	0.0277877	0.0306512	0.0308057	0.226841	29.911	29.6077	28.7476	30.1773
Pdzd4	34.9137	0.548519	0.335256	0	0.0866257	0.179702	0.277128	27.4991	27.1285	25.277	25.4667
Cdk16	26.5326	-0.557608	0.339094	0.286111	0.223926	0.114416	0.172958	91.8473	91.8045	90.558	92.2097
Pbdc1	2313.83	-0.107431	0.34093	15.7163	16.7371	14.9896	16.196	17.0294	16.4801	16.0466	15.7273
Xkrx	95.4836	0.397481	0.348183	0.397291	0.528501	0.602934	0.71519	0.766042	0.598533	0.747178	0.625613
Otud5	13.6234	-0.416732	0.350508	0.144404	0.0817413	0	0	52.4491	51.5436	49.2997	48.501
Fam199x	8.38204	0.526367	0.351067	0.017918	0	0.00897854	0.0632737	9.16046	9.79702	9.50022	10.4862
Ddx3x	18643.7	0.0722116	0.358578	106.12	108.401	117.395	116.166	205.706	212.738	205.756	209.428
Pdzd11	8.47562	0.491507	0.375714	0.231728	0	0.244468	0.524809	88.2089	92.8495	95.0776	90.5646
Tmsb4x	172.02	0.516206	0.376573	7.49081	2.58772	8.89951	8.80718	3453.4	3146.3	3978.78	3610.25
Cd99l2	10.8522	-0.518485	0.393561	0.0839704	0.0731752	0	0.0504164	29.4482	29.8685	29.9893	29.2482
Zc4h2	9.79576	0.521484	0.398936	0.0352323	0.0516728	0.104924	0.147837	17.6956	17.622	17.7691	16.5671
Msl3	21.1798	-0.522388	0.399974	0.0980792	0.203115	0.100083	0.0546137	48.7941	47.707	47.0661	45.8008
Rp2h	1228.03	0.117706	0.404216	4.98905	5.10751	5.82369	5.52761	9.36251	10.6807	9.165	8.83966
Elk1	21.0909	-0.514077	0.40509	0.130566	0.183949	0.0690389	0.0977942	27.3125	26.3709	24.3984	24.7738
Nono	139.425	-0.296131	0.413906	1.56842	1.45678	1.2177	1.27987	365.294	373.067	353.023	349.349
Il13ra1	19.1415	-0.489804	0.443834	0.210246	0.0754685	0.0759813	0.0836619	74.5973	78.4087	66.4384	69.0172
Ids	52.2278	0.423028	0.44476	0.186807	0.141066	0.323478	0.183628	39.9425	42.5507	51.7603	54.2625
Magt1	393.99	0.178831	0.45048	1.74227	1.92692	2.04399	2.2742	59.0054	61.2297	63.1274	62.3296
Atp6ap1	8172.83	0.0690778	0.468336	83.2373	82.4309	88.4551	91.6193	251.301	252.595	275.739	268.894
Clcn5	939.891	-0.323237	0.473014	10.1453	11.8272	9.01366	8.66247	62.8824	67.5146	67.7216	65.8056
5530601H04Rik	271.177	-0.197026	0.478067	1.77075	1.83767	1.62625	1.61265	2.25104	2.48818	2.58018	2.49542
Diap2	11.6481	0.432286	0.495327	0.046217	0	0.039682	0.0641116	20.5934	22.9388	23.3473	23.8248
Hprt	20.604	-0.433942	0.5034	0.464542	0.615348	0.368544	0.297337	222.381	220.992	237.675	223.818
Gpc4	109.506	0.274844	0.508268	1.34239	0.973683	1.40812	1.57631	765.583	770.903	809.662	793.351
Zfp185	9.87101	-0.427874	0.51355	0.0789982	0.101921	0.0607212	0.0272485	19.2002	21.4857	25.1006	25.6326
Praf2	9.94181	-0.413904	0.523917	0.310351	0.172867	0.15101	0.0816169	93.6893	91.081	85.8364	86.3955
Kdm5c	7150.26	0.0560718	0.532351	16.171	16.8013	17.7801	17.7147	25.6838	27.1844	26.5227	27.4594
Ikbkg	20.451	0.404515	0.533199	0.0729259	0.0462381	0.104243	0.0891267	25.9181	27.9627	30.2153	30.349
Ap1s2	19.0451	0.41278	0.534115	0	0.0238458	0.0209406	0.0474654	12.7824	12.6397	15.0134	14.6588
A830080D01Rik	9.22004	0.373318	0.543059	0	0.0416625	0.0862864	0.0406253	10.1687	10.3145	10.7332	10.9006
Huwe1	116.319	0.268968	0.556435	0.187641	0.105801	0.171891	0.2077	77.2753	81.7249	92.9338	97.4729
Fhl1	34.8944	0.369388	0.560829	0.533083	0.241028	0.664644	0.476682	346.138	344.748	401.009	378.142
Phka2	11.3438	-0.263657	0.561424	0.0891342	0.0330197	0	0	8.49809	9.10054	10.5848	10.3768
Pim2	46.9708	0.369846	0.562977	0.271438	0.430938	0.345719	0.725134	17.0055	17.4167	17.5101	17.4539
Armcx2	9.47901	-0.373229	0.569812	0.10064	0.0636858	0.0417257	0.0462751	33.9039	32.6792	30.9445	29.9702
2210013O21Rik	9.57973	-0.377499	0.574091	0.422654	0.271523	0.0855302	0.287164	71.1474	70.5732	71.2865	76.1455
Prdx4	12.8019	-0.379983	0.578072	0.177778	0.303825	0.0614484	0.203584	115.106	104.792	120.943	116.106
Fmr1	20.2162	0.380229	0.579321	0	0.081263	0.0768925	0.0814938	43.0472	45.6106	42.5769	42.1894
Htatsf1	12.4331	0.241682	0.586086	0.0918862	0	0.2718	0.101716	35.0742	36.3132	33.7616	34.1423
Renbp	15.1801	0.372502	0.589238	0.198146	0.10702	0.44069	0.114634	119.424	120.361	128.081	124.543
Eif2s3x	11116.4	-0.0389093	0.601084	85.7804	92.0343	89.8652	89.2663	88.501	91.0904	90.8782	85.9883
Hcfc1	21.4119	0.343683	0.622197	0.0683421	0.0301723	0.0434185	0.11491	52.868	55.7844	56.4998	58.4353
Gla	22.4374	0.334727	0.626455	0.099719	0.145304	0.141597	0.240438	19.8681	19.6777	21.2713	20.2579
Magee1	71.1783	-0.271169	0.637213	0.665493	0.289467	0.459494	0.320635	34.9494	35.2808	37.8632	39.0016
Shroom2	18.9525	0.328258	0.641343	0.0412584	0.0318683	0.0669261	0.0458269	13.9821	15.2063	14.4838	14.5385
Tmem29	300.577	0.139381	0.644548	2.79502	2.58661	2.95634	3.21968	12.1805	12.2046	10.4196	11.0576
Pgk1	133.771	-0.214141	0.645465	2.15841	1.6671	1.47894	1.88398	624.837	619.797	533.505	530.785
Stag2	18.2085	-0.320821	0.654102	0.0298282	0.123792	0.0646227	0.0348984	39.677	41.5183	41.5149	39.9161
Pak3	10.5405	-0.309487	0.657432	0.0457469	0.0110554	0.0189685	0.0109115	8.44573	8.7725	7.6559	7.85331
Cox7b	72.3872	0.234106	0.665984	1.33926	1.22999	1.42535	1.85044	400.648	375.542	342.201	325.395
Phka1	11.6517	-0.308001	0.668807	0.0344372	0.0385073	0.0268912	0.0201983	15.1843	15.8482	15.8076	15.77
Mospd1	12.2976	-0.29524	0.672728	0.189865	0.106471	0.168828	0	23.4888	25.1201	26.5239	24.3154
Sat1	35.0606	0.283579	0.676159	0.484373	0.348216	0.428796	0.740097	495.094	475.254	585.413	549.023
Ftx	143.5	0.171733	0.676159	0.376787	0.406491	0.443503	0.479082	0.242931	0.321037	0.230216	0.281515
Thoc2	20.9953	-0.250431	0.68215	0.125897	0.0651793	0.062402	0.0325748	26.8572	30.17	30.1317	29.7176
Sh3bgrl	501.969	0.10149	0.690661	4.36322	4.86421	5.34543	4.91439	210.362	211.906	242.711	228.629
1810030O07Rik	2626.8	-0.04512	0.692977	29.1328	30.5456	29.2902	30.594	29.2986	30.8136	30.8286	31.3689
Wnk3	8.48802	0.269813	0.695241	0	0.00473701	0.00670374	0.00744669	0	0.000206671	0.000611909	0.000493154
Rnf128	10.6909	0.273095	0.69535	0.118265	0.0266837	0.0996748	0.144005	36.765	37.1526	32.1212	30.3054
Kdm6a	2808.11	-0.0500676	0.69965	11.6963	13.2549	12.3472	12.5851	16.4642	16.9199	15.8412	16.2153
Mpp1	16.1761	0.282989	0.70091	0.0804607	0.112813	0.203573	0.0913627	105.354	110.525	103.641	104.307
Atp6ap2	14.7342	0.2749	0.705802	0.148418	0	0.0929413	0.172395	135.152	140.445	147.35	143.705
Cstf2	13.8392	-0.277978	0.706222	0.0511879	0.0444711	0.0465737	0.019483	15.8135	16.957	16.4853	16.38
Med12	14.1444	0.276488	0.707914	0.0201956	0.0267157	0.0241121	0.0507903	15.8237	18.4007	19.0589	20.3085
L1cam	46.3211	0.225409	0.71182	0.23798	0.195161	0.274479	0.272734	140.853	147.198	143.441	148.943
Hmgn5	88.6321	0.201191	0.717609	0.773883	0.87537	1.36301	0.647887	30.8222	31.6124	30.275	28.0749
Pja1	14.0417	-0.261957	0.724074	0.0895021	0.158196	0.0318922	0.139292	54.9529	55.8017	47.471	50.1262
G6pdx	11.6407	0.260535	0.72438	0.14049	0.0359837	0.109985	0.163178	51.1017	52.5378	61.305	58.4217
Rhox5	33.5643	-0.246353	0.724522	2.08913	1.80932	1.51323	1.6893	749.669	680.875	695.69	667.782
Gemin8	16.8377	0.16936	0.725965	0.0516662	0	0.340045	0.0613293	11.9095	11.9294	11.1249	11.4223
Bhlhb9	12.9712	-0.258938	0.726782	0.0695698	0.151049	0.0358663	0.118544	54.8402	54.3753	54.5911	52.6803
Abcb7	71.6346	0.196126	0.734062	0.299618	0.283674	0.249502	0.470523	11.938	12.5453	12.2658	12.5726
Zbtb33	10.1183	0.249977	0.735995	0.0353647	0.018241	0.0361918	0.0594709	20.6227	22.7729	21.3983	21.8604
Rbbp7	74.8575	-0.217911	0.737964	0.719066	0.350576	0.261336	0.656326	275.069	271.136	291.791	280.782
Maoa	21.2499	0.24638	0.743657	0.0549863	0.059005	0.0578694	0.127075	76.8048	74.8506	81.0349	77.4199
Irak1	36.2021	-0.226038	0.750089	0.123561	0.295464	0.127322	0.209893	51.6505	54.1282	56.3336	58.2081
Smc1a	35.6128	0.222989	0.752971	0.136938	0.148516	0.242783	0.130179	75.0526	79.2198	81.9854	79.9135
Nsdhl	10.5475	-0.217692	0.760116	0.230672	0	0.06479	0.0711934	31.4031	29.3001	29.6525	29.2158
Timm17b	16.5313	-0.21329	0.782711	0.38706	0.122483	0.176337	0.221517	30.0131	31.0362	27.6419	28.9806
Ogt	30.4049	-0.2033	0.787877	0.116054	0.109282	0.030811	0.151649	64.2402	71.9821	74.6141	77.0728
Tspan6	12.6717	-0.208509	0.788726	0.197725	0.239571	0.174578	0.161672	78.252	76.3568	79.2887	76.9951
Hs6st2	51.8518	-0.167542	0.789538	0.244945	0.358939	0.282249	0.257657	126.91	136.469	122.902	125.798
C330007P06Rik	38.0757	-0.0820654	0.790932	0.65987	0.398279	0.352545	0	44.306	45.0877	43.298	43.1955
Maged2	14.3971	-0.20176	0.797031	0.223908	0.0772662	0.0750001	0.162542	83.4958	83.5463	77.7833	77.5633
Amot	74.59	-0.162802	0.802567	0.250912	0.207623	0.189762	0.222105	61.9055	64.1581	68.6761	68.6432
Atp7a	10.5018	0.18839	0.811032	0.0201471	0.0298138	0.0292711	0.0437644	15.7856	17.1699	17.4524	17.4992
Idh3g	9.27495	0.159019	0.823927	0.151178	0.0822053	0.334148	0	142.109	147.072	133.902	136.362
Ofd1	21.0639	0.170432	0.82666	0.0984263	0.0876355	0.118358	0.110953	16.5061	18.0338	19.0917	18.4697
Pls3	30.647	-0.160502	0.82666	0.244956	0.231732	0.237045	0.184271	142.457	139.258	142.756	138.519
Chic1	23.9347	-0.116489	0.839036	0.0594752	0.0936362	0.0280166	0.0505813	0.125776	0.198135	0.294092	0.239506
Phf8	11.5331	-0.161317	0.84277	0.0450852	0.0461087	0.0222529	0.0499975	11.6797	12.4885	15.8141	15.8354
Vma21	14.5158	-0.157643	0.842849	0.0963123	0	0.0458966	0.0232245	43.8314	44.6424	45.1668	44.9408
Cask	11.6714	-0.155114	0.844501	0.0108529	0.0328838	0	0.0343078	12.2445	12.6408	12.7578	12.4063
Ercc6l	23.3747	0.146599	0.855727	0.0914494	0.189552	0.164293	0.174601	7.3973	6.969	7.50198	6.83445
Tmem164	8.84726	-0.146714	0.857553	0.0309813	0.0642046	0.0455642	0.0273963	30.3283	31.3695	27.3445	26.9969
Rps6ka3	26.6902	0.147567	0.857727	0.0707045	0.0383995	0.0867966	0.0515807	16.2606	17.8758	16.6473	17.0424
Rbm10	23.3432	-0.12339	0.859725	0.131198	0.0480788	0	0.102084	39.0283	40.338	37.5639	38.6162
Rap2c	11.7999	0.144441	0.860907	0.152082	0.0232754	0.120556	0.100623	44.2683	44.6213	46.013	44.9194
Phex	40.7605	0.12518	0.861646	0.11518	0.180457	0.155947	0.184015	0	0.0123977	0.00192587	0.00490196
Aifm1	14.957	-0.143878	0.862094	0.193376	0.0695426	0.141958	0.0733052	118.662	115.515	104.086	100.506
Mid1ip1	35.6226	0.127686	0.862576	0.361715	0.347212	0.448407	0.386369	111.517	110.634	102.67	107.039
Syap1	44.1819	0.13594	0.863753	0.117025	0.0977676	0.09601	0.171876	85.6588	90.5431	90.704	88.5825
Armcx4	71.7126	0.107907	0.864791	0.161414	0.153416	0.1393	0.218699	0.0307777	0.0405786	0.0774124	0.0439942
Acot9	23.085	0.140197	0.865202	0.371951	0.44464	0.449541	0.548826	388.911	375.58	391.842	369.275
Slc6a8	22.6046	-0.0775528	0.867913	0.219717	0.0608932	0	0.1273	110.877	113.195	106.88	110.843
Prps2	14.3841	0.139172	0.868338	0.0641239	0.0944359	0.0944635	0.094634	39.6921	42.7201	40.8818	41.9718
Snx12	29.5984	0.045364	0.874944	0.313736	0	0.832161	0	48.9314	50.7753	47.8691	49.6608
Fam50a	16.9698	-0.0541783	0.87945	0.410413	0	0	0	121.944	125.692	126.823	125.842
Araf	8.10908	0.124131	0.88003	0.0425265	0.0473731	0.0697764	0.0507182	50.9697	55.2583	55.8857	57.3967
Hnrnph2	49.0874	0.0976213	0.884546	0.871897	0.301124	0.575545	1.04337	124.767	126.799	125.06	121.863
Atrx	27.0157	-0.111263	0.895067	0.063744	0.0511506	0.0288437	0.0756809	38.0145	41.9952	43.2437	44.4438
Cldn2	32.2114	0.112271	0.896191	0.278364	0.0764757	0.254056	0.165078	55.3598	60.6027	49.0699	52.3708
Hdac6	44.2332	0.0887545	0.91012	0.225413	0.140691	0.264085	0.154288	95.5351	102.142	104.29	103.399
Yipf6	98.72	0.0624766	0.920113	0.341385	0.305469	0.317541	0.390161	15.9643	16.5472	17.4996	17.8449
Mmgt1	14.2986	0.0860483	0.927556	0.0512751	0.0532531	0.0755498	0.0475329	25.7749	28.2724	28.7877	29.1217
Dnase1l1	11.8317	-0.0843928	0.927998	0.118996	0.190766	0.184537	0.101326	34.1613	35.3876	36.0622	34.2248
Ubqln2	36.9742	-0.076715	0.930604	0.371372	0.161337	0.324553	0.182254	123.106	123.344	123.294	127.837
Slc35a2	10.5281	-0.07564	0.930841	0.0421742	0.145294	0.158407	0	25.597	26.5939	27.5471	28.9542
Stard8	9.19173	-0.0692845	0.94034	0.0556357	0.0602617	0.0470838	0.0620361	18.5308	19.3949	20.9806	22.194
Rlim	302.013	0.0328596	0.940413	0.690217	0.951167	0.827063	0.909211	42.8356	43.2091	46.8726	46.2439
Prkx	12.0497	-0.0652339	0.945951	0.119314	0.0626667	0.0599473	0.114771	67.401	71.2908	66.1677	67.6979
Pdha1	28.9441	0.0602618	0.945951	0.283374	0.240913	0.30215	0.27448	171.54	173.797	192.38	185.71
Pgrmc1	37.7093	-0.0583425	0.948131	0.691275	0.253902	0.512752	0.425066	200.229	207.543	230.219	225.703
Wdr13	11.1099	0.0622814	0.948263	0.0486354	0.025614	0.013147	0.0714692	43.0436	46.3676	46.7561	47.6934
Xiap	22.6828	-0.0556455	0.953715	0.102709	0.0434716	0.061662	0.0804242	35.7736	38.5422	37.9516	38.8793
Zfp300	278.579	0.0222468	0.958659	1.29899	1.18049	1.25684	1.36142	0.601315	0.646268	0.659657	0.724503
A230072E10Rik	75.7843	-0.0329924	0.963666	0.547166	0.666281	0.586481	0.63433	0.140073	0.11509	0.17666	0.13536
Hmgb3	31.2937	0.015048	0.966106	0.944584	0	0	1.30719	130.841	129.322	113.193	104.536
Jpx	62.3601	-0.033682	0.966185	0.316325	0.466542	0.377388	0.405415	0	0	0.0495183	0
Gm6568	190.091	0.0199306	0.969446	4.28203	4.15269	4.01316	4.86977	0	0	0	0
Tfe3	11.0673	0.0342012	0.972622	0	0.0995057	0.0595856	0.0466195	34.3885	35.4574	33.6922	34.2893
Txlng	18.6232	-0.0228278	0.982516	0.048552	0.0381908	0.0589386	0.0258868	10.781	11.2194	10.7527	11.563
Pin4	19.2081	0.0129078	0.983484	1.20661	1.6712	2.38486	0.736216	112.275	106.678	109.524	101.482
Dynlt3	30.9178	0.0168697	0.985443	0.363201	0.310408	0.611209	0.113069	85.4492	89.766	97.6285	96.0127
Ngfrap1	90.4559	-0.0111652	0.9876	3.73525	3.51675	3.83588	3.60487	485.051	456.635	646.707	613.883
Rpl39	18.2655	0.00852717	0.989219	0	1.58574	0	1.75742	2286.6	2139.93	2104.44	2015.66
Gnl3l	255.83	-0.00404308	0.993839	1.01858	0.90218	0.982572	1.00291	48.2719	50.7387	54.3934	53.0082
Trappc2	9.76542	0	1	0	0	0	0	20.6262	21.0025	27.5158	24.3585
Tceanc	5.37013	0.977391	NA	0	0	0.0350378	0.128718	2.05051	1.96281	2.13321	1.98648
Upf3b	5.1872	0.804203	NA	0	0	0.188707	0.0998606	28.8245	32.4394	34.6652	36.3566
Rbmx	6.76099	-0.756922	NA	0.0869727	0.0248392	0	0	19.6801	21.2867	21.946	22.3772
Bcor	6.76978	0.69182	NA	0	0	0.0391584	0.0282976	17.2663	18.2223	20.662	21.7363
Brcc3	4.57396	-0.675746	NA	0.0269458	0.0633764	0	0	19.6595	19.5458	17.4954	17.5798
Tsc22d3	3.34128	-0.647483	NA	0.0441651	0.121268	0	0	14.9438	15.3535	14.2416	15.0513
Brwd3	4.09431	0.629555	NA	0	0	0.0257926	0.0296932	5.72735	6.57262	6.71452	6.90498
Fancb	2.90845	0.606582	NA	0	0	0.0954142	0.0193487	3.84887	3.8265	4.03131	4.03115
Elf4	4.85257	0.600639	NA	0	0	0.0121823	0.0577382	10.0377	9.77811	12.8006	13.3963
Pqbp1	4.85994	-0.595904	NA	0.0846296	0.192233	0	0	61.924	63.1506	62.4898	61.0126
Zfp275	3.74049	0.566918	NA	0.0161444	0	0.0493282	0.0343709	8.75728	9.25166	10.1316	10.3074
Tbc1d8b	7.69213	0.564053	NA	0.0226492	0	0.0508534	0.0404271	14.4411	15.6454	14.7999	14.9312
Pola1	4.49246	-0.558245	NA	0.0578894	0.0219121	0	0	7.50856	7.62724	7.07184	6.78467
Pcyt1b	2.50998	0.493332	NA	0	0	0.0217758	0.0247491	6.25599	5.49146	6.01169	5.7813
Alg13	3.6464	0.487401	NA	0	0	0.0117813	0.0280454	3.81828	4.08555	4.19236	4.10194
Dkc1	3.89314	0.482309	NA	0.0294504	0	0.0606598	0.100445	21.767	22.3596	19.9621	19.5882
Amer1	6.33293	-0.443453	NA	0.0295426	0	0	0	8.3613	9.24703	6.60678	6.9072
Mtmr1	6.40794	0.390858	NA	0.0144522	0.0151979	0.0304125	0.0507599	23.9766	24.0388	23.6558	24.3022
Zfp449	2.64243	-0.389366	NA	0.0328559	0.0170313	0	0	6.65293	6.3788	7.06958	7.01006
2610002M06Rik	4.60907	0.38427	NA	0	0	0.0105444	0.0231807	5.56757	5.83152	6.19835	6.24423
Kantr	5.09768	-0.362435	NA	0.0863512	0.0196334	0	0.0416985	12.1437	13.3773	12.6269	12.8997
Slc25a14	3.70855	0.351781	NA	0	0	0.137401	0	12.0138	11.6688	11.7548	11.24
Pcdh19	3.79675	-0.346335	NA	0.0124704	0.0292414	0.0139848	0	4.66782	4.56328	4.13975	4.20599
Lrch2	1.19637	-0.342287	NA	0.060099	0	0	0	10.104	11.5099	10.2959	10.1848
Slc25a53	4.14668	-0.317685	NA	0.0485502	0.0450858	0.0397477	0	1.36896	1.35153	1.57158	1.57984
Ftsj1	6.40185	0.310336	NA	0.00847861	0.0367758	0.0425765	0.0554061	18.244	19.328	19.2984	19.1517
Zdhhc9	1.06344	-0.307514	NA	0.0632092	0	0	0	17.0432	17.2268	18.248	19.6395
Nap1l3	2.41991	0.301091	NA	0	0	0.0290761	0.0304571	6.61574	6.7339	6.92835	6.63395
Ubl4a	2.20447	-0.29116	NA	0.033621	0.0395666	0	0	15.6421	16.7028	16.5059	15.5384
Nxt2	3.98205	0.288304	NA	0	0.0201531	0.0355432	0.0390812	14.6412	15.7996	17.6662	16.8808
Plxna3	5.91128	-0.270356	NA	0.0328463	0.0327893	0.0317772	0	6.25159	6.86885	6.52123	6.72361
Tmem47	3.1721	-0.269377	NA	0.0196172	0.0735378	0.0236375	0.0240951	18.1707	18.958	22.9267	22.5648
Mid2	5.82133	-0.262229	NA	0.0745874	0.039604	0	0	14.7087	15.3777	15.394	16.1352
Gdpd2	0.926535	0.256342	NA	0	0	0.018469	0.0257845	1.37051	1.50182	1.9387	1.79067
Atp11c	5.92855	-0.255468	NA	0.0558707	0.0555627	0	0	8.38887	8.90601	9.49095	9.6999
Trmt2b	5.173	0.243411	NA	0.0199271	0.0214634	0.0324629	0.0455198	16.6878	18.5982	18.9011	18.5364
Ocrl	5.73995	0.234054	NA	0.0227877	0.0236692	0.0579068	0.0247699	18.5534	21.0103	23.1105	23.4313
S100g	1.56797	0.230624	NA	0.115169	0	0.186479	0.156004	10.1075	10.39	22.9025	21.1757
Prps1	3.7237	0.223741	NA	0	0	0.0463346	0	46.0485	47.4963	41.1475	41.0711
Ophn1	2.27005	-0.221013	NA	0	0.0306827	0	0	15.795	16.5233	14.9895	15.7994
Kctd12b	3.67457	-0.213212	NA	0.024818	0.0158767	0	0.0151001	2.5586	2.65402	2.04686	2.09733
Usp11	4.92187	-0.21146	NA	0.0591625	0.0198857	0	0.0434512	24.0428	27.3718	20.9169	21.8318
Cenpi	4.09691	0.211141	NA	0.0102491	0.0212089	0.0521275	0.011466	11.9317	12.0386	12.7932	12.0288
Suv39h1	6.38995	-0.204232	NA	0.0323182	0.0353006	0	0.0359598	20.196	20.4668	23.7921	22.8543
Dcx	0.673186	0.199942	NA	0	0	0.0137469	0	1.95475	1.83081	4.48778	4.18509
Fam120c	3.85982	-0.198103	NA	0	0.0324631	0.0145135	0	7.34678	8.24305	8.28776	8.93207
A230072C01Rik	4.77832	0.194654	NA	0.0173062	0.0392235	0.065211	0.0400009	7.22821	7.73949	8.85317	9.70184
Abcd1	1.24153	-0.193411	NA	0.0333343	0	0	0	8.03632	8.42794	8.17277	8.62729
1110012L19Rik	3.66849	-0.190533	NA	0.144509	0.0482831	0.0493421	0.052666	29.6434	26.9722	29.6784	28.5398
Zmat1	2.34589	0.186332	NA	0	0	0.0276269	0	4.92329	5.14436	6.06102	6.47457
42984	4.09802	0.180256	NA	0	0.021634	0.0100149	0.0348195	3.51265	3.46766	3.97381	4.05465
Pdk3	7.19105	-0.178953	NA	0.0583567	0.119984	0.118086	0	46.3406	46.4613	49.8303	47.7004
Sh3kbp1	3.00182	0.178593	NA	0.0180187	0	0.0174107	0.0192409	10.479	10.4238	11.0205	10.2445
5430428K19Rik	1.03124	0.175457	NA	0.0343207	0	0.0492771	0.0523961	0.0188948	0	0.0348853	0.0389472
Rpgr	6.15489	-0.169447	NA	0.0277823	0.00748474	0.0143556	0.00809055	5.06009	5.57489	5.53793	5.32073
Tab3	6.75178	0.166852	NA	0.0290103	0.0202523	0.0289672	0.0415903	7.76075	8.4101	8.57478	8.82914
Gm14379	1.63118	-0.162433	NA	0.0345379	0.0255156	0.0190579	0.0214288	0.785173	0.836864	0.980254	0.901926
F8	1.88836	0.16127	NA	0	0	0.011057	0	0.8809	0.98597	1.0562	1.09601
Tbl1x	5.5733	-0.160002	NA	0.112783	0	0.0622433	0	51.16	55.937	58.9994	59.3421
Rgag4	5.26455	-0.159505	NA	0.0295872	0.0325291	0.0171432	0.0199204	5.97542	6.34972	8.96168	8.44729
Dock11	1.53971	-0.152555	NA	0.0153556	0	0	0	4.44886	4.72486	6.09956	5.97162
AA414768	6.36285	-0.150198	NA	0.119779	0.0697684	0.0661431	0.0792835	16.0215	14.763	15.6914	14.5159
Kif4	7.17139	0.149891	NA	0.0479372	0.0404624	0.103805	0.0140444	13.9645	14.0843	16.5218	15.3839
Gm4984	2.08328	-0.147584	NA	0.0693219	0.0658637	0.0462066	0	0.623046	0.975576	0.873059	0.64557
Taz	4.80412	-0.145263	NA	0	0.13609	0	0.0698219	35.0893	37.4358	38.6709	39.4529
Fgd1	5.27131	-0.142885	NA	0.0435639	0	0	0.0255149	11.6771	12.0699	11.5786	11.8935
Nhsl2	8.07908	-0.1404	NA	0.0175208	0.0157923	0.0128644	0.0121583	0.861463	0.893896	0.855245	1.00641
C430049B03Rik	0.414929	-0.139725	NA	0	0.0244383	0	0	0.393791	0.387838	0.474511	0.423034
Gyk	1.58011	0.137595	NA	0.0145319	0	0.0144423	0.0176766	5.28581	5.30717	4.3813	4.33378
Tsr2	4.72712	0.133854	NA	0	0	0	0.015846	7.54157	7.5331	7.97819	7.7533
Dlg3	7.12734	0.132199	NA	0	0	0.0839709	0	13.0017	13.1796	14.6908	14.9709
Zfp280c	4.54674	-0.128837	NA	0.0324769	0.017632	0.0157218	0.0182776	9.3921	10.0549	10.7601	11.2894
Rbm3os	0.28752	0.12798	NA	0	0	0	0.0529757	0.40089	0.642678	0.634023	0.798982
Spin4	0.28752	0.12798	NA	0	0	0	0.0122469	1.20382	1.05882	1.1478	1.10825
Apool	7.04937	0.127048	NA	0.208266	0.132013	0.227029	0.203742	41.8851	43.6236	38.6069	39.8219
Tspan7	7.30749	-0.123128	NA	0.235368	0.255244	0.271359	0	87.3547	86.4157	121.63	114.443
Piga	5.79876	-0.114932	NA	0.0702237	0	0	0	5.68036	5.65943	6.63492	6.37368
5730405O15Rik	2.53276	0.114167	NA	0	0	0	0.369417	0.922001	1.36216	1.82988	1.39937
Tsix	0.723669	0.109079	NA	0	0	0.00583298	0.00633835	0	0	5.6692e-05	5.38406e-05
Klf8	1.20149	-0.108755	NA	0.034803	0	0.0145286	0	0.2944	0.403747	0.503274	0.765778
Slc9a6	6.09953	0.104076	NA	0.0310555	0	0.0329358	0.0693079	24.037	24.29	23.3367	23.5194
Eif1ax	7.82956	0.101982	NA	0	0.267042	0.377723	0	225.208	222.352	211.465	209.408
Armcx3	5.72861	-0.0959776	NA	0	0.174109	0	0	38.5991	38.9599	41.087	40.4781
Enox2	5.75953	0.0956502	NA	0	0.040401	0.117244	0	6.19932	6.5399	6.68691	6.21505
Tbc1d25	2.054	0.0934801	NA	0	0	0	0.0827183	11.6906	12.6497	12.8337	12.3596
Porcn	5.04703	0.0918974	NA	0	0	0	0.0790695	6.89106	7.80245	9.49772	9.40158
Foxo4	7.00522	-0.0913044	NA	0.0529893	0.0303197	0.0307196	0.0312226	34.2623	34.6767	38.0187	38.6358
Fam122b	1.18613	0.0900418	NA	0	0	0	0.0153714	2.02572	2.15313	2.49279	2.62025
Timp1	6.36128	0.0894262	NA	0.226193	0.158434	0.16452	0.28235	161.202	150.358	163.285	157.166
Akap17b	0.824121	-0.0882136	NA	0.00843729	0	0	0	1.82889	1.90098	2.3906	2.25012
Naa10	4.43441	-0.0831076	NA	0.370195	0	0	0	58.7155	61.9551	58.0227	58.0731
Nkap	5.03229	0.0799699	NA	0.0341793	0.0243188	0.0596711	0.0137418	15.6609	16.5568	17.0122	17.8431
Ebp	7.28512	0.053675	NA	0.0947203	0.0808455	0.0841055	0.113014	36.5166	35.8177	40.0598	40.4083
Klhl15	5.73468	0.0526222	NA	0	0	0	0.0623539	2.19208	2.4455	2.5718	2.49322
Zfp182	2.20455	-0.0462736	NA	0.00734815	0.00683372	0.0143846	0	4.0636	4.3959	4.79412	4.72793
Zdhhc15	1.2301	-0.0403224	NA	0	0.0223257	0.0190724	0	3.96086	4.3462	5.22532	5.20712
Ccdc120	3.02225	0.0323037	NA	0.0212398	0.0229285	0.047825	0	11.7907	12.5659	11.7724	11.6117
Hsd17b10	7.26985	-0.029819	NA	0	0.52777	0.267453	0	93.8108	91.2955	74.1172	74.1145
Mtm1	5.30027	-0.0234786	NA	0.029643	0.0307947	0.0336031	0.0319	12.1928	12.7065	11.746	11.7147
Fam3a	6.04729	0.0205523	NA	0.1264	0.0401236	0.0396282	0.142104	25.6168	25.7253	28.037	29.4568
Tspyl2	5.13858	0.0173916	NA	0.0797734	0.0555436	0.055963	0.0897648	34.1339	36.4638	40.2107	41.906
Morc4	5.88013	0.0159464	NA	0.0309083	0.0154656	0	0.055343	9.26529	10.1939	8.17371	8.36628
Mecp2	5.20289	0.0134157	NA	0.0092468	0	0	0.0117204	16.7682	18.4252	18.2347	19.0046
Apex2	3.04688	0.0110386	NA	0.0453883	0	0	0.0605167	18.1892	18.7792	18.755	18.1482
Cdkl5	2.93081	0.0104593	NA	0.0266417	0	0	0.0348038	3.63398	4.2766	4.46902	4.46786
Srpk3	2.31821	0.00743543	NA	0	0.105625	0.117917	0	2.57321	3.12905	2.10423	2.34164
Syn1	1.28262	0.00639727	NA	0.0122433	0.00901453	0.00796707	0.0137849	9.19587	9.00808	8.28781	8.17597
Ammecr1	3.52679	-0.00382522	NA	0.0343812	0.072087	0.107373	0	24.6844	26.5032	23.9321	24.072
Lage3	5.55125	-0.00242308	NA	0	0.183858	0.175703	0	50.1007	45.6154	44.1726	43.2067
Reps2	0.767415	-0.00153306	NA	0	0.00674035	0.0056372	0	0.337855	0.320909	0.307705	0.318599
Ppp1r3f	2.29766	0.000741578	NA	0.0422736	0	0.0407455	0	8.93986	8.56904	7.57044	7.66154
3830403N18Rik	6.54875	0	NA	0	0	0	0	5.51813	5.7463	7.23532	5.90973
BC023829	4.08075	0	NA	0	0	0	0	33.0023	35.0904	35.2936	34.9145
Rab9	3.71147	0	NA	0	0	0	0	41.3957	43.0346	40.3533	39.5193
Uxt	3.33802	0	NA	0	0	0	0	22.1765	20.5842	19.9112	19.5284
4933407K13Rik	3.2038	0	NA	0	0	0	0	0.983225	1.27165	0.95404	1.20665
Slc10a3	2.87977	0	NA	0	0	0	0	16.472	18.4694	17.4803	17.5554
Apoo	2.29875	0	NA	0	0	0	0	9.49927	9.39808	8.50727	8.09809
Hdac8	2.2528	0	NA	0	0	0	0	14.3427	14.0017	13.1659	13.3632
Rbmx2	2.21521	0	NA	0	0	0	0	8.96999	8.55429	8.9047	8.2906
Gpc3	2.17521	0	NA	0	0	0	0	1.65447	1.39417	1.90095	1.67479
Nkrf	2.03128	0	NA	0	0	0	0	8.48423	8.67399	9.55888	9.45585
Jade3	1.46912	0	NA	0	0	0	0	4.40971	4.53261	5.41162	5.25017
Gpr173	1.26915	0	NA	0	0	0	0	3.96649	3.7033	3.6771	3.86238
Prrg1	1.1299	0	NA	0	0	0	0	10.1205	10.3389	9.33292	9.11358
Sms	0.9195	0	NA	0	0	0	0	14.8437	15.3086	15.1099	14.4919
Plp1	0.909167	0	NA	0	0	0	0	1.21202	1.56922	1.46046	1.5613
Zxdb	0.804562	0	NA	0	0	0	0	3.52053	3.55684	3.67131	3.68107
B630019K06Rik	0.775323	0	NA	0	0	0	0	10.1481	9.96003	9.44724	9.38919
Nhs	0.775323	0	NA	0	0	0	0	3.09717	3.47251	3.27967	3.50325
Wdr44	0.689625	0	NA	0	0	0	0	8.44574	8.76798	9.72432	9.94133
Ccdc160	0.678412	0	NA	0	0	0	0	2.78744	2.84519	3.20314	3.02844
Mum1l1	0.563035	0	NA	0	0	0	0	1.17016	0.956668	1.61867	1.46494
Ripply1	0.553802	0	NA	0	0	0	0	1.77124	2.42306	1.38197	1.90525
Map3k15	0.452275	0	NA	0.000138345	0.000269137	0.00124263	0.000684862	0.0773104	0.153453	0.640363	0.474099
Smim10l2a	0.451962	0	NA	0	0	0	0	0.337564	0.302042	0.372468	0.538997
2810403D21Rik	0.338971	0	NA	0	0	0	0	1.8429	1.76497	1.96831	1.94454
Apln	0.338971	0	NA	0	0	0	0	1.07736	1.01261	1.35344	1.21536
Mbnl3	0.332281	0	NA	0	0	0	0	0.288496	0.266825	0.424096	0.403142
Arhgap4	0.230754	0	NA	0	0	0	0	0.630125	0.611521	0.824746	0.779081
BC065397	0.229875	0	NA	0	0	0	0	1.18552	1.21922	1.32858	1.44194
Ace2	0.221521	0	NA	0	0	0	0	1.3594	1.2977	3.12402	3.23954
Gm1141	0.114937	0	NA	0	0	0	0	0.145574	0.167551	0.106261	0.205026
2310010G23Rik	0	NA	NA	0	0	0	0	1.64527	1.46119	1.24606	1.32586
9530027J09Rik	0	NA	NA	0.000307931	0.000696491	0.00202656	0.0014434	0.11396	0.136693	0.178693	0.162005
Alas2	0	NA	NA	0	0	0	0	0.79003	0.753417	0.871421	0.820597
Apoo-ps	0	NA	NA	0	0	0	0	0	0	0	0
Arxes2	0	NA	NA	0	0	0	0	1.88991	1.68599	2.79958	2.28777
Bcorl1	0	NA	NA	0	0	0	0	8.57282	8.68376	9.83383	10.237
Cfp	0	NA	NA	0	0	0	0	1.673	1.36632	1.88044	1.91445
Cited1	0	NA	NA	0	0	0	0	16.5001	16.4837	20.9365	20.6753
Cmc4	0	NA	NA	0	0	0	0	7.20888	7.50109	6.87329	6.61575
Ddx26b	0	NA	NA	0	0	0	0	0.549539	0.560318	0.925727	1.04808
Foxp3	0	NA	NA	0	0.000198868	0	0.000167714	0.0612357	0.0587024	0.0258258	0.0488836
Frmpd4	0	NA	NA	0	0	0	0	0.214904	0.252364	0.2126	0.176091
Gab3	0	NA	NA	0	0	0	0	0.361535	0.313943	0.428837	0.245642
Gja6	0	NA	NA	0	0	0	0	0.429312	0.305885	0.578385	0.382099
Glra4	0	NA	NA	0	0	0	0	0.017047	0	0.0179737	0.0195073
Gm6938	0	NA	NA	0	0	0	0	1.87186	1.83384	1.64468	2.03491
Gm7173	0	NA	NA	0	0	0	0	0.416178	0.435714	0.483577	0.456802
Heph	0	NA	NA	0	0	0	0	0.356767	0.324968	0.316317	0.334027
Iqsec2	0	NA	NA	0	0	0	0	6.37027	6.8497	6.94562	7.64922
Itgb1bp2	0	NA	NA	0	0	0	0	0.520877	0.556689	0.804175	0.872789
Mamld1	0	NA	NA	0	0	0	0	0.271357	0.275141	0.806972	0.963407
Mir5116	0	NA	NA	0	0	0	0	0	0	0	0
Mtcp1	0	NA	NA	0	0	0	0	2.6775	3.05026	2.76101	2.91241
Nlgn3	0	NA	NA	0	0	0	0	0.489368	0.549495	0.51597	0.559994
Pfkfb1	0	NA	NA	0	0	0	0	3.55475	2.95654	3.85008	3.6246
Ppp1r3fos	0	NA	NA	0	0	0	0	0.201837	0.18596	0.20547	0.18318
Rab39b	0	NA	NA	0	0	0	0	3.0049	3.29462	3.27262	3.10685
Ribc1	0	NA	NA	0	0	0	0	3.11448	3.70415	3.68794	4.02088
Rnf113a1	0	NA	NA	0	0	0	0	7.88214	8.79032	7.85895	8.72557
Rragb	0	NA	NA	0	0	0	0	9.29023	9.70356	12.7416	12.6462
SlcUbl4a	0	NA	NA	0	0	0	0	0.081056	0.108286	0.0427311	0.139131
Syp	0	NA	NA	0	0	0	0	0.348881	0.466084	0.3985	0.377052
Taf9b	0	NA	NA	0	0	0	0	12.0763	12.897	14.3791	14.0051
Tmsb15b1	0	NA	NA	0	0	0	0	0.493122	0.644142	0.346619	0.376193
Tmsb15b2	0	NA	NA	0	0	0	0	0	0	0	0
Tmsb15l	0	NA	NA	0	0	0	0	0	0	0	0
Trpc5	0	NA	NA	0	0	0	0	0	0	0	0
Uprt	0	NA	NA	0	0	0	0	19.0567	22.4937	22.168	23.2178
Usp27x	0	NA	NA	0	0	0	0	7.20859	7.03772	6.55157	6.84721
Zc3h12b	0	NA	NA	0	0	0	0	2.53758	3.17806	3.10511	2.85472
Zcchc12	0	NA	NA	0	0	0	0	0.703251	0.974733	1.08905	0.817319
Zxda	0	NA	NA	0	0	0	0	1.88856	1.87161	1.91519	1.97251
